# Supplementary material for: Bis[μ-3-(2-hydroxy­ethyl)-2-methyl-4-oxo-4H-pyrido[1,2-a]pyrimidin-9-olato-κ3 N,O:O]bis[aquachloridocopper(II)]
Source: Acta Crystallogr Sect E Struct Rep Online. 2008 Sep 13;64(Pt 10):m1262. doi: 10.1107/S1600536808028687 (PMC2959477; doi:10.1107/S1600536808028687)
Supplement: Supplementary file 1 [file e-64-m1262-sup1.cif]

##############################################################################
###                                                                        ###
###        Electronic paper (Acta Crystallographica Section E)             ###
###                                                                        ###
##############################################################################
#                                                                            #
# This CIF contains the data in a paper accepted for publication in Acta     #
# Crystallographica Section E. It conforms to the requirements of Notes      #
# for Authors for Section E, and has been peer reviewed under the auspices   #
# of the IUCr Commission on Journals.                                        #
#                                                                            #
# Full details of the Crystallographic Information File format               #
# are given in the paper "The Crystallographic Information File (CIF):       #
# a New Standard Archive File for Crystallography" by S. R. Hall, F. H.      #
# Allen and I. D. Brown [Acta Cryst. (1991), A47, 655-685].                  #
#                                                                            #
# The current version of the core CIF dictionary is obtainable from          #
# ftp://ftp.iucr.org/pub/cif_core.dic. The current version number is 2.4.    #
#                                                                            #
# Software is freely available for graphical display of the structure(s) in  #
# this CIF.  For information consult the CIF home page http://www.iucr.org/  #
# cif/home.html                                                              #
#                                                                            #
# This file may be used for bona fide research purposes within the           #
# scientific community so long as proper attribution is given to the journal # 
# article from which it was obtained.                                        #
#                                                                            #
##############################################################################
                                             
data_I
_audit_creation_method     SHELXL97
_chemical_name_systematic
;
Bis[\m-3-(2-hydroxyethyl)-2-methyl-4-oxo-
4<i>H</i>-pyrido[1,2-<i>a</i>]pyrimidin-9-olato-
\k^3^<i>N</i>,<i>O</i>:<i>O</i>]bis[aquachloridocopper(II)]
;
_chemical_name_common     ?
_chemical_formula_moiety     'C22 H26 Cl2 Cu2 N4 O8'
_chemical_formula_sum     'C22 H26 Cl2 Cu2 N4 O8'
_chemical_formula_iupac     '[Cu2 (C11 H11 N2 O2)2 Cl2 (H2 O)2]'
_chemical_formula_weight     672.45
_chemical_melting_point     ?
_symmetry_cell_setting     monoclinic
_symmetry_space_group_name_H-M     'P 21/n'
_symmetry_space_group_name_Hall     '-P 2yn'
loop_
    _symmetry_equiv_pos_as_xyz
    'x, y, z'
    '-x+1/2, y+1/2, -z+1/2'
    '-x, -y, -z'
    'x-1/2, -y-1/2, z-1/2'
_cell_length_a     9.391(3)
_cell_length_b     11.322(3)
_cell_length_c     11.905(4)
_cell_angle_alpha     90.00
_cell_angle_beta     102.414(18)
_cell_angle_gamma     90.00
_cell_volume     1236.2(6)
_cell_formula_units_Z     2
_cell_measurement_reflns_used     2976
_cell_measurement_theta_min     2.5091
_cell_measurement_theta_max     27.4719
_cell_measurement_temperature     293(2)
_exptl_crystal_description     prism
_exptl_crystal_colour     colorless
_exptl_crystal_size_max     0.2500
_exptl_crystal_size_mid     0.1200
_exptl_crystal_size_min     0.0800
_exptl_crystal_density_diffrn     1.807
_exptl_crystal_density_meas     ?
_exptl_crystal_density_method     'not measured'
_exptl_crystal_F_000     684
_exptl_absorpt_coefficient_mu     1.994
_exptl_absorpt_correction_type     multi-scan
_exptl_absorpt_process_details     '(CrystalClear; Rigaku, 2005)'
_exptl_absorpt_correction_T_min     0.8903
_exptl_absorpt_correction_T_max     1.0000
_exptl_special_details
;
;
_diffrn_ambient_temperature     293(2)
_diffrn_radiation_type     MoK\a
_diffrn_radiation_wavelength     0.71073
_diffrn_radiation_source     'fine-focus sealed tube'
_diffrn_radiation_monochromator     graphite
_diffrn_measurement_device_type     'Rigaku SCXmini'
_diffrn_measurement_method     '\w scans'
_diffrn_detector_area_resol_mean     8.192
_diffrn_reflns_number     12472
_diffrn_reflns_av_R_equivalents     0.0562
_diffrn_reflns_av_sigmaI/netI     0.0453
_diffrn_reflns_theta_min     2.52
_diffrn_reflns_theta_max     27.51
_diffrn_reflns_theta_full     27.51
_diffrn_measured_fraction_theta_max     0.993
_diffrn_measured_fraction_theta_full     0.993
_diffrn_reflns_limit_h_min     -12
_diffrn_reflns_limit_h_max     12
_diffrn_reflns_limit_k_min     -14
_diffrn_reflns_limit_k_max     14
_diffrn_reflns_limit_l_min     -15
_diffrn_reflns_limit_l_max     15
_diffrn_standards_number     ?
_diffrn_standards_interval_count     ?
_diffrn_standards_interval_time     ?
_diffrn_standards_decay_%     ?
_refine_special_details
;
Refinement of <i>F</i>^2^ against ALL reflections. The weighted <i>R</i>-factor
<i>wR</i> and goodness of fit <i>S</i> are based on <i>F</i>^2^, conventional
<i>R</i>-factors <i>R</i> are based on <i>F</i>, with <i>F</i> set to zero for
negative <i>F</i>^2^. The threshold expression of <i>F</i>^2^ >
\s(<i>F</i>^2^) is used only for calculating <i>R</i>-factors(gt) <i>etc</i>.
and is not relevant to the choice of reflections for refinement.
<i>R</i>-factors based on <i>F</i>^2^ are statistically about twice as large
as those based on <i>F</i>, and <i>R</i>- factors based on ALL data will be
even larger.
;
_reflns_number_total     2826
_reflns_number_gt     2249
_reflns_threshold_expression     I>2\s(I)
_refine_ls_structure_factor_coef     Fsqd
_refine_ls_matrix_type     full
_refine_ls_R_factor_all     0.0632
_refine_ls_R_factor_gt     0.0453
_refine_ls_wR_factor_gt     0.1056
_refine_ls_wR_factor_ref     0.1154
_refine_ls_goodness_of_fit_ref     1.015
_refine_ls_restrained_S_all     1.015
_refine_ls_number_reflns     2826
_refine_ls_number_parameters     176
_refine_ls_number_restraints     0
_refine_ls_number_constraints     ?
_refine_ls_hydrogen_treatment     mixed
_refine_ls_weighting_scheme     calc
_refine_ls_weighting_details
       'calc w = 1/[\s^2^(Fo^2^)+(0.0590P)^2^+0.8671P] where P=(Fo^2^+2Fc^2^)/3'
_atom_sites_solution_hydrogens     geom
_atom_sites_solution_primary     direct
_atom_sites_solution_secondary     difmap
_refine_ls_shift/su_max     0.001
_refine_ls_shift/su_mean     0.000
_refine_diff_density_max     0.486
_refine_diff_density_min     -0.470
_refine_ls_extinction_method     none
_refine_ls_extinction_coef     ?
loop_
    _atom_type_symbol
    _atom_type_description
    _atom_type_scat_dispersion_real
    _atom_type_scat_dispersion_imag
    _atom_type_scat_source
    'C' 'C' 0.0033 0.0016
                         'International Tables Vol C Tables 4.2.6.8 and 6.1.1.4'
    'H' 'H' 0.0000 0.0000
                         'International Tables Vol C Tables 4.2.6.8 and 6.1.1.4'
    'N' 'N' 0.0061 0.0033
                         'International Tables Vol C Tables 4.2.6.8 and 6.1.1.4'
    'O' 'O' 0.0106 0.0060
                         'International Tables Vol C Tables 4.2.6.8 and 6.1.1.4'
    'Cu' 'Cu' 0.3201 1.2651
                         'International Tables Vol C Tables 4.2.6.8 and 6.1.1.4'
    'Cl' 'Cl' 0.1484 0.1585
                         'International Tables Vol C Tables 4.2.6.8 and 6.1.1.4'
_computing_data_collection     'CrystalClear (Rigaku, 2005)'
_computing_cell_refinement     'CrystalClear (Rigaku, 2005)'
_computing_data_reduction     'CrystalClear (Rigaku, 2005)'
_computing_structure_solution     'SHELXS97 (Sheldrick, 2008)'
_computing_structure_refinement     'SHELXL97 (Sheldrick, 2008)'
_computing_molecular_graphics     'SHELXTL (Sheldrick, 2008)'
_computing_publication_material     'SHELXL97 (Sheldrick, 2008)'
loop_
    _atom_site_type_symbol
    _atom_site_label
    _atom_site_fract_x
    _atom_site_fract_y
    _atom_site_fract_z
    _atom_site_U_iso_or_equiv
    _atom_site_adp_type
    _atom_site_calc_flag
    _atom_site_refinement_flags
    _atom_site_occupancy
    _atom_site_disorder_assembly
    _atom_site_disorder_group
    Cu Cu1 0.09275(4) 0.92674(4) 0.60256(3) 0.02472(15) Uani d . 1 . .
    C C1 0.3469(3) 1.0520(3) 0.5971(3) 0.0230(7) Uani d . 1 . .
    C C2 0.2373(4) 1.1028(3) 0.5076(3) 0.0241(7) Uani d . 1 . .
    C C3 0.2761(4) 1.1877(3) 0.4388(3) 0.0315(8) Uani d . 1 . .
    H H3A 0.2069 1.2198 0.3788 0.038 Uiso calc R 1 . .
    C C4 0.4213(4) 1.2264(3) 0.4592(3) 0.0335(8) Uani d . 1 . .
    H H4A 0.4474 1.2855 0.4133 0.040 Uiso calc R 1 . .
    C C5 0.5234(4) 1.1795(3) 0.5441(3) 0.0309(8) Uani d . 1 . .
    H H5A 0.6190 1.2067 0.5566 0.037 Uiso calc R 1 . .
    C C6 0.6009(4) 1.0432(3) 0.7013(3) 0.0294(8) Uani d . 1 . .
    C C7 0.5562(4) 0.9521(3) 0.7664(3) 0.0284(8) Uani d . 1 . .
    C C8 0.4116(4) 0.9186(3) 0.7479(3) 0.0259(7) Uani d . 1 . .
    C C9 0.3610(4) 0.8284(3) 0.8226(3) 0.0342(9) Uani d . 1 . .
    H H9A 0.2576 0.8176 0.7978 0.051 Uiso calc R 1 . .
    H H9B 0.3833 0.8550 0.9010 0.051 Uiso calc R 1 . .
    H H9C 0.4097 0.7548 0.8169 0.051 Uiso calc R 1 . .
    C C10 0.6746(4) 0.8972(3) 0.8572(3) 0.0319(8) Uani d . 1 . .
    H H10A 0.6415 0.8209 0.8786 0.038 Uiso calc R 1 . .
    H H10B 0.7601 0.8841 0.8254 0.038 Uiso calc R 1 . .
    C C11 0.7161(5) 0.9729(4) 0.9631(3) 0.0421(10) Uani d . 1 . .
    H H11A 0.7600 1.0453 0.9432 0.051 Uiso calc R 1 . .
    H H11B 0.6285 0.9939 0.9893 0.051 Uiso calc R 1 . .
    O O1 0.7242(3) 1.0832(2) 0.7112(3) 0.0412(7) Uani d . 1 . .
    O O2 0.8149(3) 0.9165(3) 1.0542(3) 0.0441(8) Uani d . 1 . .
    O O3 0.1054(2) 1.0586(2) 0.4999(2) 0.0313(6) Uani d . 1 . .
    O O5 0.0115(3) 1.0044(3) 0.7446(2) 0.0542(9) Uani d . 1 . .
    H H5C 0.0633 0.9835 0.8059 0.081 Uiso calc R 1 . .
    H H5D -0.0866 0.9780 0.7408 0.081 Uiso d R 1 . .
    N N1 0.3065(3) 0.9674(2) 0.6621(2) 0.0244(6) Uani d . 1 . .
    N N2 0.4871(3) 1.0915(2) 0.6127(2) 0.0253(6) Uani d . 1 . .
    Cl Cl1 0.07956(10) 0.73242(8) 0.63230(9) 0.0408(3) Uani d . 1 . .
    H H2A 0.775(6) 0.878(5) 1.088(5) 0.07(2) Uiso d . 1 . .
loop_
    _atom_site_aniso_label
    _atom_site_aniso_U_11
    _atom_site_aniso_U_22
    _atom_site_aniso_U_33
    _atom_site_aniso_U_12
    _atom_site_aniso_U_13
    _atom_site_aniso_U_23
    Cu1 0.0176(2) 0.0284(2) 0.0255(2) -0.00189(17) -0.00112(16) 0.00366(16)
    C1 0.0188(16) 0.0241(16) 0.0247(17) -0.0006(13) 0.0013(13) -0.0017(13)
    C2 0.0168(15) 0.0286(17) 0.0260(17) 0.0011(13) 0.0022(13) -0.0013(13)
    C3 0.0283(18) 0.0332(19) 0.032(2) 0.0011(16) 0.0041(15) 0.0050(15)
    C4 0.0291(18) 0.032(2) 0.040(2) -0.0036(16) 0.0079(16) 0.0057(16)
    C5 0.0222(17) 0.0316(19) 0.039(2) -0.0077(15) 0.0074(15) -0.0011(15)
    C6 0.0162(16) 0.0350(19) 0.0337(19) 0.0002(14) -0.0021(14) -0.0057(15)
    C7 0.0195(16) 0.0326(19) 0.0299(18) 0.0024(14) -0.0019(14) -0.0050(14)
    C8 0.0214(16) 0.0276(17) 0.0253(17) 0.0036(14) -0.0025(13) -0.0005(13)
    C9 0.0294(19) 0.041(2) 0.0278(19) 0.0015(16) -0.0038(15) 0.0064(15)
    C10 0.0212(17) 0.035(2) 0.035(2) 0.0064(15) -0.0023(15) -0.0025(15)
    C11 0.037(2) 0.041(2) 0.040(2) 0.0059(18) -0.0092(17) -0.0046(18)
    O1 0.0170(12) 0.0495(17) 0.0534(18) -0.0039(12) -0.0007(12) 0.0014(13)
    O2 0.0312(16) 0.061(2) 0.0326(16) 0.0038(15) -0.0087(13) 0.0010(14)
    O3 0.0160(11) 0.0413(15) 0.0321(14) -0.0044(10) -0.0046(10) 0.0130(11)
    O5 0.0263(14) 0.096(3) 0.0377(16) 0.0102(17) 0.0005(12) -0.0210(17)
    N1 0.0200(14) 0.0247(14) 0.0264(15) 0.0009(11) 0.0005(11) 0.0007(11)
    N2 0.0162(13) 0.0282(15) 0.0308(16) -0.0025(11) 0.0039(11) -0.0015(12)
    Cl1 0.0355(5) 0.0293(5) 0.0518(6) -0.0015(4) -0.0037(4) 0.0049(4)
_geom_special_details
;
All e.s.d.'s (except the e.s.d. in the dihedral angle between two l.s. planes)
are estimated using the full covariance matrix. The cell e.s.d.'s are taken
into account individually in the estimation of e.s.d.'s in distances, angles
and torsion angles; correlations between e.s.d.'s in cell parameters are only
used when they are defined by crystal symmetry. An approximate (isotropic)
treatment of cell e.s.d.'s is used for estimating e.s.d.'s involving l.s.
planes.
;
loop_
    _geom_bond_atom_site_label_1
    _geom_bond_atom_site_label_2
    _geom_bond_site_symmetry_2
    _geom_bond_distance
    _geom_bond_publ_flag
    Cu1 O3 . 1.949(2) ?
    Cu1 O3 3_576 2.001(2) ?
    Cu1 N1 . 2.033(3) ?
    Cu1 O5 . 2.184(3) ?
    Cu1 Cl1 . 2.2361(11) ?
    Cu1 Cl1 1 2.2361(11) ?
    C1 N1 . 1.336(4) ?
    C1 N2 . 1.365(4) ?
    C1 C2 . 1.434(5) ?
    C2 O3 . 1.320(4) ?
    C2 C3 . 1.363(5) ?
    C3 C4 . 1.403(5) ?
    C3 H3A . 0.9300 ?
    C4 C5 . 1.344(5) ?
    C4 H4A . 0.9300 ?
    C5 N2 . 1.377(4) ?
    C5 H5A . 0.9300 ?
    C6 O1 . 1.225(4) ?
    C6 C7 . 1.407(5) ?
    C6 N2 . 1.438(4) ?
    C7 C8 . 1.382(5) ?
    C7 C10 . 1.508(5) ?
    C8 N1 . 1.375(4) ?
    C8 C9 . 1.496(5) ?
    C9 H9A . 0.9600 ?
    C9 H9B . 0.9600 ?
    C9 H9C . 0.9600 ?
    C10 C11 . 1.505(5) ?
    C10 H10A . 0.9700 ?
    C10 H10B . 0.9700 ?
    C11 O2 . 1.419(5) ?
    C11 H11A . 0.9700 ?
    C11 H11B . 0.9700 ?
    O2 H2A . 0.75(6) ?
    O3 Cu1 3_576 2.001(2) ?
    O5 H5C . 0.8200 ?
    O5 H5D . 0.9599 ?
    Cl1 Cl1 1 0.000(3) ?
loop_
    _geom_angle_atom_site_label_1
    _geom_angle_atom_site_label_2
    _geom_angle_atom_site_label_3
    _geom_angle_site_symmetry_1
    _geom_angle_site_symmetry_3
    _geom_angle
    _geom_angle_publ_flag
    O3 Cu1 O3 . 3_576 74.24(11) ?
    O3 Cu1 N1 . . 81.74(10) ?
    O3 Cu1 N1 3_576 . 155.95(11) ?
    O3 Cu1 O5 . . 104.82(13) ?
    O3 Cu1 O5 3_576 . 90.24(11) ?
    N1 Cu1 O5 . . 97.00(11) ?
    O3 Cu1 Cl1 . . 149.96(9) ?
    O3 Cu1 Cl1 3_576 . 95.88(7) ?
    N1 Cu1 Cl1 . . 104.60(8) ?
    O5 Cu1 Cl1 . . 103.49(10) ?
    O3 Cu1 Cl1 . 1 149.96(9) ?
    O3 Cu1 Cl1 3_576 1 95.88(7) ?
    N1 Cu1 Cl1 . 1 104.60(8) ?
    O5 Cu1 Cl1 . 1 103.49(10) ?
    Cl1 Cu1 Cl1 . 1 0.00(7) ?
    N1 C1 N2 . . 122.8(3) ?
    N1 C1 C2 . . 118.1(3) ?
    N2 C1 C2 . . 119.1(3) ?
    O3 C2 C3 . . 126.4(3) ?
    O3 C2 C1 . . 114.4(3) ?
    C3 C2 C1 . . 119.2(3) ?
    C2 C3 C4 . . 119.5(3) ?
    C2 C3 H3A . . 120.3 ?
    C4 C3 H3A . . 120.3 ?
    C5 C4 C3 . . 121.1(3) ?
    C5 C4 H4A . . 119.4 ?
    C3 C4 H4A . . 119.4 ?
    C4 C5 N2 . . 120.3(3) ?
    C4 C5 H5A . . 119.8 ?
    N2 C5 H5A . . 119.8 ?
    O1 C6 C7 . . 127.3(3) ?
    O1 C6 N2 . . 117.9(3) ?
    C7 C6 N2 . . 114.8(3) ?
    C8 C7 C6 . . 120.9(3) ?
    C8 C7 C10 . . 123.3(3) ?
    C6 C7 C10 . . 115.9(3) ?
    N1 C8 C7 . . 122.1(3) ?
    N1 C8 C9 . . 116.6(3) ?
    C7 C8 C9 . . 121.3(3) ?
    C8 C9 H9A . . 109.5 ?
    C8 C9 H9B . . 109.5 ?
    H9A C9 H9B . . 109.5 ?
    C8 C9 H9C . . 109.5 ?
    H9A C9 H9C . . 109.5 ?
    H9B C9 H9C . . 109.5 ?
    C11 C10 C7 . . 112.6(3) ?
    C11 C10 H10A . . 109.1 ?
    C7 C10 H10A . . 109.1 ?
    C11 C10 H10B . . 109.1 ?
    C7 C10 H10B . . 109.1 ?
    H10A C10 H10B . . 107.8 ?
    O2 C11 C10 . . 113.2(3) ?
    O2 C11 H11A . . 108.9 ?
    C10 C11 H11A . . 108.9 ?
    O2 C11 H11B . . 108.9 ?
    C10 C11 H11B . . 108.9 ?
    H11A C11 H11B . . 107.8 ?
    C11 O2 H2A . . 111(5) ?
    C2 O3 Cu1 . . 115.4(2) ?
    C2 O3 Cu1 . 3_576 138.3(2) ?
    Cu1 O3 Cu1 . 3_576 105.76(11) ?
    Cu1 O5 H5C . . 109.5 ?
    Cu1 O5 H5D . . 109.3 ?
    H5C O5 H5D . . 109.3 ?
    C1 N1 C8 . . 118.1(3) ?
    C1 N1 Cu1 . . 110.0(2) ?
    C8 N1 Cu1 . . 131.7(2) ?
    C1 N2 C5 . . 120.7(3) ?
    C1 N2 C6 . . 121.2(3) ?
    C5 N2 C6 . . 118.1(3) ?
    Cl1 Cl1 Cu1 1 . 0(10) ?
loop_
    _geom_torsion_atom_site_label_1
    _geom_torsion_atom_site_label_2
    _geom_torsion_atom_site_label_3
    _geom_torsion_atom_site_label_4
    _geom_torsion_site_symmetry_1
    _geom_torsion_site_symmetry_2
    _geom_torsion_site_symmetry_3
    _geom_torsion_site_symmetry_4
    _geom_torsion
    _geom_torsion_publ_flag
    N1 C1 C2 O3 . . . . -0.1(5) ?
    N2 C1 C2 O3 . . . . -179.9(3) ?
    N1 C1 C2 C3 . . . . -178.9(3) ?
    N2 C1 C2 C3 . . . . 1.2(5) ?
    O3 C2 C3 C4 . . . . 179.3(3) ?
    C1 C2 C3 C4 . . . . -2.1(5) ?
    C2 C3 C4 C5 . . . . 1.3(6) ?
    C3 C4 C5 N2 . . . . 0.4(6) ?
    O1 C6 C7 C8 . . . . 177.8(4) ?
    N2 C6 C7 C8 . . . . -3.3(5) ?
    O1 C6 C7 C10 . . . . -0.8(6) ?
    N2 C6 C7 C10 . . . . 178.0(3) ?
    C6 C7 C8 N1 . . . . 3.5(5) ?
    C10 C7 C8 N1 . . . . -177.9(3) ?
    C6 C7 C8 C9 . . . . -175.2(3) ?
    C10 C7 C8 C9 . . . . 3.4(5) ?
    C8 C7 C10 C11 . . . . -101.0(4) ?
    C6 C7 C10 C11 . . . . 77.6(4) ?
    C7 C10 C11 O2 . . . . 173.1(3) ?
    C3 C2 O3 Cu1 . . . . 174.0(3) ?
    C1 C2 O3 Cu1 . . . . -4.7(4) ?
    C3 C2 O3 Cu1 . . . 3_576 3.6(6) ?
    C1 C2 O3 Cu1 . . . 3_576 -175.1(2) ?
    O3 Cu1 O3 C2 3_576 . . . -173.4(3) ?
    N1 Cu1 O3 C2 . . . . 5.6(2) ?
    O5 Cu1 O3 C2 . . . . 100.7(2) ?
    Cl1 Cu1 O3 C2 . . . . -99.4(3) ?
    Cl1 Cu1 O3 C2 1 . . . -99.4(3) ?
    O3 Cu1 O3 Cu1 3_576 . . 3_576 0.0 ?
    N1 Cu1 O3 Cu1 . . . 3_576 178.93(14) ?
    O5 Cu1 O3 Cu1 . . . 3_576 -85.97(13) ?
    Cl1 Cu1 O3 Cu1 . . . 3_576 74.01(18) ?
    Cl1 Cu1 O3 Cu1 1 . . 3_576 74.01(18) ?
    N2 C1 N1 C8 . . . . -0.2(5) ?
    C2 C1 N1 C8 . . . . 180.0(3) ?
    N2 C1 N1 Cu1 . . . . -175.7(3) ?
    C2 C1 N1 Cu1 . . . . 4.4(4) ?
    C7 C8 N1 C1 . . . . -1.7(5) ?
    C9 C8 N1 C1 . . . . 177.1(3) ?
    C7 C8 N1 Cu1 . . . . 172.7(3) ?
    C9 C8 N1 Cu1 . . . . -8.5(5) ?
    O3 Cu1 N1 C1 . . . . -5.3(2) ?
    O3 Cu1 N1 C1 3_576 . . . -2.7(4) ?
    O5 Cu1 N1 C1 . . . . -109.3(2) ?
    Cl1 Cu1 N1 C1 . . . . 144.7(2) ?
    Cl1 Cu1 N1 C1 1 . . . 144.7(2) ?
    O3 Cu1 N1 C8 . . . . -180.0(3) ?
    O3 Cu1 N1 C8 3_576 . . . -177.5(3) ?
    O5 Cu1 N1 C8 . . . . 76.0(3) ?
    Cl1 Cu1 N1 C8 . . . . -30.0(3) ?
    Cl1 Cu1 N1 C8 1 . . . -30.0(3) ?
    N1 C1 N2 C5 . . . . -179.5(3) ?
    C2 C1 N2 C5 . . . . 0.4(5) ?
    N1 C1 N2 C6 . . . . 0.1(5) ?
    C2 C1 N2 C6 . . . . 180.0(3) ?
    C4 C5 N2 C1 . . . . -1.2(5) ?
    C4 C5 N2 C6 . . . . 179.2(3) ?
    O1 C6 N2 C1 . . . . -179.5(3) ?
    C7 C6 N2 C1 . . . . 1.6(5) ?
    O1 C6 N2 C5 . . . . 0.1(5) ?
    C7 C6 N2 C5 . . . . -178.8(3) ?
    O3 Cu1 Cl1 Cl1 . . . 1 0.0(5) ?
    O3 Cu1 Cl1 Cl1 3_576 . . 1 0.0(5) ?
    N1 Cu1 Cl1 Cl1 . . . 1 0.0(5) ?
    O5 Cu1 Cl1 Cl1 . . . 1 0.0(5) ?
loop_
    _geom_hbond_atom_site_label_D
    _geom_hbond_atom_site_label_H
    _geom_hbond_atom_site_label_A
    _geom_hbond_site_symmetry_A
    _geom_hbond_distance_DH
    _geom_hbond_distance_HA
    _geom_hbond_distance_DA
    _geom_hbond_angle_DHA
    O5 H5C O2 3_677 0.82 2.13 2.742(4) 131.1
    O5 H5D O1 1_455 0.96 2.11 2.788(4) 126.7
    O2 H2A Cl1 4_676 0.75(6) 2.37(6) 3.078(4) 158(6)
    C9 H9A Cl1 1 0.96 2.49 3.275(4) 139.1
    C3 H3A Cl1 3_576 0.93 2.72 3.387(4) 129.5
data_global
_journal_date_recd_electronic     2008-08-13
_journal_date_accepted     2008-09-08
_journal_name_full     'Acta Crystallographica, Section E'
_journal_year     2008
_journal_volume     64
_journal_issue     10
_journal_page_first     m1262
_journal_page_last     m1262
_journal_paper_category     QM
_journal_coeditor_code     SG2256
_publ_contact_author_name     'Bai-Wang Sun'
_publ_contact_author_address
;
Ordered Matter Science Research Center
College of Chemistry and Chemical Engineering
Southeast University
Nanjing 210096
People's Republic of China
;
_publ_contact_author_email     chmsunbw@seu.edu.cn
_publ_contact_author_fax     '86-25-52090614'
_publ_contact_author_phone     '86-25-52090614'
_publ_section_title
;\
Bis[\m-3-(2-hydroxyethyl)-2-methyl-4-oxo-\
4<i>H</i>-pyrido[1,2-<i>a</i>]pyrimidin-9-olato-\
\k^3^<i>N</i>,<i>O</i>:<i>O</i>]bis[aquachloridocopper(II)]
;
loop_
    _publ_author_name
    _publ_author_address
    'Deng, Ying'
;
Ordered Matter Science Research Center
College of Chemistry and Chemical Engineering
Southeast University
Nanjing 210096
People's Republic of China
;
    'Li, Zhong-Shu'
;
Ordered Matter Science Research Center
College of Chemistry and Chemical Engineering
Southeast University
Nanjing 210096
People's Republic of China
;
    'Sun, Bai-Wang'
;
Ordered Matter Science Research Center
College of Chemistry and Chemical Engineering
Southeast University
Nanjing 210096
People's Republic of China
;
