# Supplementary material for: Bis[μ-3-(2-hydroxy­ethyl)-2-methyl-4-oxo-4H-pyrido[1,2-a]pyrimidin-9-olato-κ3 N,O:O]bis[aquachloridocopper(II)]
Source: Acta Crystallogr Sect E Struct Rep Online. 2008 Sep 13;64(Pt 10):m1262. doi: 10.1107/S1600536808028687 (PMC2959477; doi:10.1107/S1600536808028687)
Supplement: Supplementary file 2 [file e-64-m1262-Isup2.hkl]

# 
# h,k,l, Fc-squared, Fo-squared, sigma(Fo-squared) and status flag 
# 
data_I
_shelx_title ' 1 in P2(1)/n' 
_shelx_refln_list_code          4 
_shelx_F_calc_maximum      197.78 
_exptl_crystal_F_000       684.00 
_reflns_d_resolution_high  0.7693 
 
loop_ 
 _symmetry_equiv_pos_as_xyz 
 'x, y, z' 
 '-x+1/2, y+1/2, -z+1/2' 
 '-x, -y, -z' 
 'x-1/2, -y-1/2, z-1/2' 
 
_cell_length_a     9.3907 
_cell_length_b    11.3222 
_cell_length_c    11.9050 
_cell_angle_alpha  90.000 
_cell_angle_beta  102.414 
_cell_angle_gamma  90.000 
 
_shelx_F_squared_multiplier     1.000 
 
loop_ 
 _refln_index_h 
 _refln_index_k 
 _refln_index_l 
 _refln_F_squared_calc 
 _refln_F_squared_meas 
 _refln_F_squared_sigma 
 _refln_observed_status 
   2   0   0     1765.69     1742.35     22.67 o 
   4   0   0     2567.32     2253.73     44.51 o 
   6   0   0     8313.58     8595.27    105.58 o 
   8   0   0       66.15       68.75     17.78 o 
  10   0   0     2521.23     2657.43     89.06 o 
   1   1   0      139.88      120.91      5.66 o 
   2   1   0     4149.63     4235.72     27.82 o 
   3   1   0      694.68      729.61     24.03 o 
   4   1   0     5305.57     5358.21     47.58 o 
   5   1   0     5951.19     6273.18     69.57 o 
   6   1   0        2.85       16.94     13.00 o 
   7   1   0      148.97      145.24     15.29 o 
   8   1   0      919.36      931.80     39.45 o 
   9   1   0      459.63      425.42     21.30 o 
  10   1   0      722.66      651.21     45.73 o 
  11   1   0      822.71      830.50     63.12 o 
   0   2   0    21395.22    20807.56    163.55 o 
   1   2   0       48.01       41.15      4.07 o 
   2   2   0      218.73      205.94      5.94 o 
   3   2   0     6081.86     5841.81     39.17 o 
   4   2   0       98.23       56.35      8.56 o 
   5   2   0      116.34      114.41     10.58 o 
   6   2   0       12.01       29.62      6.85 o 
   7   2   0     2092.52     2104.31     44.50 o 
   8   2   0       92.94       61.61     13.63 o 
   9   2   0      618.04      637.62     31.24 o 
  10   2   0      760.88      728.66     38.62 o 
  11   2   0       93.15       60.14     21.99 o 
   1   3   0     5672.72     5906.56     33.52 o 
   2   3   0       22.44       23.35      8.64 o 
   3   3   0      835.37      887.29     15.74 o 
   4   3   0      832.62      726.58     21.82 o 
   5   3   0      300.88      261.90     16.66 o 
   6   3   0      807.16      820.64     22.71 o 
   7   3   0       55.93       59.77      8.77 o 
   8   3   0       79.60       70.04     13.89 o 
   9   3   0      108.33      116.86     20.74 o 
  10   3   0       30.72       18.42     19.99 o 
  11   3   0       63.31       61.71     19.91 o 
   0   4   0      595.99      637.64     25.81 o 
   1   4   0     1462.25     1463.15     17.17 o 
   2   4   0     1959.73     2103.20     33.60 o 
   3   4   0     4034.79     3552.45     41.17 o 
   4   4   0       36.67       66.26      6.87 o 
   5   4   0     1410.06     1444.84     28.29 o 
   6   4   0      111.03       78.51     19.35 o 
   7   4   0     3822.64     3978.24     73.33 o 
   8   4   0      221.16      217.73     23.07 o 
   9   4   0     2890.84     2954.04     75.10 o 
  10   4   0        1.42       19.30     18.37 o 
  11   4   0        0.08       13.09     19.70 o 
   1   5   0     3355.97     3363.35     49.34 o 
   2   5   0     4597.88     4598.81     50.93 o 
   3   5   0     1802.92     1888.52     37.77 o 
   4   5   0     4852.72     5113.59     70.24 o 
   5   5   0     3044.44     3158.25     50.04 o 
   6   5   0       36.34       40.34     15.55 o 
   7   5   0     1609.72     1530.80     61.76 o 
   8   5   0      315.67      385.14     33.16 o 
   9   5   0      118.67      117.16     24.61 o 
  10   5   0      345.44      364.29     35.54 o 
  11   5   0      152.25      113.12     27.54 o 
   0   6   0    17788.70    19063.59    302.10 o 
   1   6   0        7.60       14.50      8.11 o 
   2   6   0      671.51      596.32     33.72 o 
   3   6   0      122.96      102.45     22.68 o 
   4   6   0     2760.15     2753.49     55.72 o 
   5   6   0       35.98       28.46     15.66 o 
   6   6   0     4936.37     5082.40    101.59 o 
   7   6   0       20.05       21.50     14.85 o 
   8   6   0      240.15      208.27     36.05 o 
   9   6   0       15.08        8.63     28.81 o 
  10   6   0      861.80      879.80     96.10 o 
   1   7   0      148.26      116.73      9.97 o 
   2   7   0     1173.67     1228.27     27.65 o 
   3   7   0      797.32      756.55     26.36 o 
   4   7   0      834.22      936.10     36.40 o 
   5   7   0     1630.84     1700.79     56.08 o 
   6   7   0      114.76      125.46     25.13 o 
   7   7   0       96.95       78.85     22.98 o 
   8   7   0        0.55       52.14     18.47 o 
   9   7   0      162.19      191.17     31.00 o 
  10   7   0       62.64       83.66     23.89 o 
   0   8   0     4598.96     5190.38    128.79 o 
   1   8   0       68.19       84.29     11.85 o 
   2   8   0       62.29       86.11     12.15 o 
   3   8   0       60.25       63.72     10.98 o 
   4   8   0      984.11     1021.39     34.85 o 
   5   8   0        0.05      -20.45     20.45 o 
   6   8   0      597.22      652.50     50.54 o 
   7   8   0      345.08      338.93     33.71 o 
   8   8   0       26.91       44.07     33.59 o 
   9   8   0        2.27       13.55     18.27 o 
   1   9   0      896.15      863.59     29.50 o 
   2   9   0      333.43      339.83     20.80 o 
   3   9   0        2.45       33.39     12.62 o 
   4   9   0      151.12      110.71     22.23 o 
   5   9   0     1475.44     1483.36     81.24 o 
   6   9   0      180.59      195.80     35.51 o 
   7   9   0      515.21      553.40     52.10 o 
   8   9   0      160.09      162.31     33.77 o 
   9   9   0       18.67       34.66     25.65 o 
   0  10   0       73.63       73.05     23.03 o 
   1  10   0     1156.86     1167.98     42.02 o 
   2  10   0      167.97      205.92     23.18 o 
   3  10   0     3344.62     3674.56     76.69 o 
   4  10   0      702.48      716.15     44.43 o 
   5  10   0      546.59      470.39     37.58 o 
   6  10   0      199.20      164.05     33.11 o 
   7  10   0      786.25      753.03     64.36 o 
   8  10   0       89.07       56.38     20.79 o 
   1  11   0      511.36      540.24     35.57 o 
   2  11   0      639.98      705.40     38.13 o 
   3  11   0       55.46       59.75     15.45 o 
   4  11   0      546.80      537.18     43.81 o 
   5  11   0      587.94      633.26     50.45 o 
   6  11   0       36.39       26.24     17.58 o 
   7  11   0      324.02      250.21     40.60 o 
   0  12   0      731.89      710.23     76.78 o 
   1  12   0       37.45       40.42     26.15 o 
   2  12   0      161.82      116.34     20.85 o 
   3  12   0       88.39      105.83     22.63 o 
   4  12   0       49.79       56.54     22.36 o 
   5  12   0        7.92       -9.17     21.63 o 
   6  12   0      200.21      222.48     41.15 o 
   1  13   0      118.46       90.09     19.25 o 
   2  13   0       81.16       75.89     25.86 o 
   3  13   0      116.92      106.99     25.52 o 
   4  13   0        9.02        9.09     18.40 o 
   5  13   0       12.70       22.44     18.45 o 
   0  14   0       52.22        3.32     25.30 o 
   1  14   0        0.80       32.09     21.63 o 
   2  14   0      163.61      117.66     38.71 o 
   3  14   0       22.34       -6.27     20.15 o 
 -11   0   1      542.80      517.95     64.07 o 
  -9   0   1       58.92       63.55     20.73 o 
  -7   0   1     3854.39     3892.34     94.92 o 
  -5   0   1    13604.73    14832.55    200.25 o 
  -3   0   1     7092.30     7116.73     89.96 o 
  -1   0   1    12679.98    12262.37     69.88 o 
   1   0   1      262.39      265.94      7.17 o 
   3   0   1    18617.35    18708.66    121.04 o 
   5   0   1    12446.08    12731.92    221.57 o 
   7   0   1      446.13      432.65     34.73 o 
   9   0   1     2257.16     2478.35    138.52 o 
  11   0   1      452.82      538.11     81.68 o 
 -12   1   1      487.89      420.16     89.24 o 
 -11   1   1       97.21       79.66     25.37 o 
 -10   1   1      568.56      535.08     38.53 o 
  -9   1   1     1202.51     1143.84     38.65 o 
  -8   1   1      169.27      170.45     22.65 o 
  -7   1   1      354.53      321.58     20.18 o 
  -6   1   1     2275.61     2217.57     40.22 o 
  -5   1   1     1298.65     1024.35     21.02 o 
  -4   1   1        2.69       10.00      7.24 o 
  -3   1   1      963.27      912.06     17.22 o 
  -2   1   1    13920.80    13440.08     99.58 o 
  -1   1   1      717.34      632.94      9.10 o 
   1   1   1     3433.75     3342.51     16.01 o 
   2   1   1        1.16       17.00      7.46 o 
   3   1   1     5646.55     5682.84     37.59 o 
   4   1   1     5645.85     5654.05     61.00 o 
   5   1   1      472.54      500.59     17.18 o 
   6   1   1     3427.71     3467.23     57.32 o 
   7   1   1      604.14      533.47     21.71 o 
   8   1   1     2129.59     2192.25     63.44 o 
   9   1   1      187.20      198.10     21.31 o 
  10   1   1      671.07      636.22     34.82 o 
  11   1   1      152.18      115.58     27.16 o 
 -11   2   1      277.92      343.85     47.23 o 
 -10   2   1      497.25      516.00     32.22 o 
  -9   2   1      366.80      408.88     25.50 o 
  -8   2   1       75.62       96.01     23.77 o 
  -7   2   1      153.20      141.46     15.67 o 
  -6   2   1      189.98      218.40     18.81 o 
  -5   2   1     2002.96     2096.76     43.34 o 
  -4   2   1     5373.49     5248.65     55.90 o 
  -3   2   1        2.68        0.76      6.97 o 
  -2   2   1     1209.36     1125.56     18.94 o 
  -1   2   1     1196.84     1105.89     17.67 o 
   0   2   1     3012.70     2645.07     16.04 o 
   1   2   1     1037.14      997.33     12.36 o 
   2   2   1     3659.44     3452.66     26.10 o 
   3   2   1       64.63      112.43      8.17 o 
   4   2   1      935.32      979.76     20.40 o 
   5   2   1      430.43      400.84     15.46 o 
   6   2   1     1651.01     1589.27     40.94 o 
   7   2   1      393.76      413.20     20.55 o 
   8   2   1      759.03      757.39     29.93 o 
   9   2   1      590.42      625.85     31.98 o 
  10   2   1        3.76        3.96     12.78 o 
  11   2   1       10.72       10.55     22.18 o 
 -11   3   1        1.48       35.27     20.28 o 
 -10   3   1       43.57       65.62     17.07 o 
  -9   3   1     4086.46     4242.27    131.17 o 
  -8   3   1      120.21      130.22     20.44 o 
  -7   3   1      226.42      291.01     23.25 o 
  -6   3   1      168.60      151.10     14.07 o 
  -5   3   1      427.09      326.17     17.95 o 
  -4   3   1      115.64      103.33     10.74 o 
  -3   3   1      528.73      497.96     16.07 o 
  -2   3   1     1842.29     1812.05     29.50 o 
  -1   3   1     1538.34     1752.98     16.26 o 
   0   3   1       94.88       94.23      8.28 o 
   1   3   1     4282.49     3583.19     26.53 o 
   2   3   1      297.10      274.03     11.55 o 
   3   3   1      366.94      330.94     12.26 o 
   4   3   1     7282.99     8136.23     90.83 o 
   5   3   1      453.44      374.25     21.98 o 
   6   3   1        1.29        3.26      9.82 o 
   7   3   1      127.85      132.48     17.04 o 
   8   3   1        1.31        5.89     14.10 o 
   9   3   1       30.07       20.33     15.58 o 
  10   3   1       28.77       36.46     13.98 o 
  11   3   1       98.92       90.55     26.00 o 
 -11   4   1       38.02       53.03     21.08 o 
 -10   4   1     1175.33     1172.85     65.35 o 
  -9   4   1       21.42       34.48     15.87 o 
  -8   4   1      182.42      124.60     34.22 o 
  -7   4   1      111.92      157.68     20.93 o 
  -6   4   1      909.44      829.92     28.33 o 
  -5   4   1      432.36      390.46     28.36 o 
  -4   4   1     7151.47     6683.58     79.07 o 
  -3   4   1       22.19       30.48     10.88 o 
  -2   4   1        5.25        3.24      8.73 o 
  -1   4   1      518.27      615.78     16.02 o 
   0   4   1     1647.46     1395.29     18.23 o 
   1   4   1       82.01       87.81      7.88 o 
   2   4   1     9576.38     9101.91     70.49 o 
   3   4   1      631.86      653.50     20.27 o 
   4   4   1      120.72      144.51     10.10 o 
   5   4   1       26.73       43.65     10.27 o 
   6   4   1     2690.68     2592.27     63.98 o 
   7   4   1      218.85      244.87     22.25 o 
   8   4   1      990.82     1013.37     44.40 o 
   9   4   1        3.22       -4.96     16.02 o 
  10   4   1        0.32        8.41     12.81 o 
  11   4   1        3.29        7.71     16.92 o 
 -11   5   1      168.80      179.49     38.18 o 
 -10   5   1        1.96       52.05     19.67 o 
  -9   5   1     1916.33     2091.18     89.11 o 
  -8   5   1      110.44      120.42     29.84 o 
  -7   5   1       83.10       96.19     26.98 o 
  -6   5   1     2216.11     2349.08     52.63 o 
  -5   5   1     4063.59     4121.66     75.13 o 
  -4   5   1      674.55      698.60     35.72 o 
  -3   5   1     2136.78     2054.49     35.61 o 
  -2   5   1     5567.86     5528.82    101.25 o 
  -1   5   1       30.82        7.46      5.85 o 
   0   5   1     2391.18     2447.18     25.33 o 
   1   5   1     8358.44     7985.63     92.35 o 
   2   5   1      323.18      314.68     14.33 o 
   3   5   1      178.93      156.99     11.11 o 
   4   5   1      367.95      285.95     19.88 o 
   5   5   1      676.73      594.39     24.33 o 
   6   5   1     1546.87     1617.94     45.95 o 
   7   5   1      977.45     1017.83     48.90 o 
   8   5   1     1032.49      980.35     40.47 o 
   9   5   1      234.30      228.58     30.43 o 
  10   5   1      524.31      535.41     50.75 o 
 -11   6   1      247.61      295.87     70.89 o 
 -10   6   1       70.04       48.17     21.37 o 
  -9   6   1      118.14      120.66     27.28 o 
  -8   6   1       19.75       20.36     43.77 o 
  -7   6   1     3082.94     3278.84     91.58 o 
  -6   6   1        2.00       23.86     15.78 o 
  -5   6   1     1489.23     1507.76     47.21 o 
  -4   6   1      107.74      113.12     13.73 o 
  -3   6   1     4109.38     4152.02     82.12 o 
  -2   6   1       11.55       -4.45     20.19 o 
  -1   6   1     5054.30     5172.49     62.57 o 
   0   6   1      101.60       73.63      8.54 o 
   1   6   1     1310.22     1296.28     24.26 o 
   2   6   1       14.79       12.44      5.52 o 
   3   6   1     4398.86     4486.14     64.17 o 
   4   6   1       33.65       45.24      7.99 o 
   5   6   1     4780.36     4868.50     90.16 o 
   6   6   1       87.21       94.74     19.92 o 
   7   6   1       38.97       19.02     17.91 o 
   8   6   1       36.20       31.91     32.60 o 
   9   6   1     1473.65     1544.27     74.70 o 
  10   6   1        3.38       21.67     17.10 o 
 -10   7   1      315.52      248.29     45.33 o 
  -9   7   1      100.54       96.97     19.76 o 
  -8   7   1       68.72       68.42     21.76 o 
  -7   7   1       37.43       21.38     22.82 o 
  -6   7   1     1405.58     1369.46     72.36 o 
  -5   7   1      280.34      290.37     33.52 o 
  -4   7   1      594.64      558.44     40.78 o 
  -3   7   1      223.44      205.03     14.46 o 
  -2   7   1     1800.81     1818.84     43.71 o 
  -1   7   1       50.05       78.37      8.91 o 
   0   7   1     4191.51     4520.35     66.30 o 
   1   7   1     1026.30     1083.26     47.13 o 
   2   7   1       49.42       49.82      8.04 o 
   3   7   1      394.49      415.55     27.18 o 
   4   7   1      924.82      890.09     33.15 o 
   5   7   1       64.57      116.31     18.33 o 
   6   7   1      736.04      849.93     50.89 o 
   7   7   1      351.02      423.92     35.74 o 
   8   7   1      917.17      933.50     60.41 o 
   9   7   1       47.85       42.38     16.25 o 
  10   7   1      351.36      326.00     68.22 o 
 -10   8   1       28.50        3.27     23.35 o 
  -9   8   1        2.22       14.90     19.27 o 
  -8   8   1      217.11      177.44     26.27 o 
  -7   8   1      412.13      387.15     34.89 o 
  -6   8   1       65.89       68.89     20.63 o 
  -5   8   1     2897.18     2917.71    113.96 o 
  -4   8   1      722.80      744.35     37.32 o 
  -3   8   1      166.38      187.69     20.43 o 
  -2   8   1      135.71      152.15     17.68 o 
  -1   8   1      800.04      819.10     26.76 o 
   0   8   1      116.65       72.14     11.27 o 
   1   8   1       53.29       66.76      8.51 o 
   2   8   1      651.73      668.22     22.10 o 
   3   8   1      354.52      351.33     25.23 o 
   4   8   1      145.31      147.53     19.51 o 
   5   8   1      677.53      751.44     58.23 o 
   6   8   1       25.93       45.15     23.59 o 
   7   8   1        1.99       20.23     19.26 o 
   8   8   1       25.13       54.62     13.73 o 
   9   8   1      327.33      367.03     52.89 o 
  -9   9   1      372.58      319.46     54.91 o 
  -8   9   1      545.90      528.90     55.00 o 
  -7   9   1       32.81       36.73     20.57 o 
  -6   9   1      204.02      183.97     39.94 o 
  -5   9   1       64.41       13.18     35.09 o 
  -4   9   1       61.30       56.66     23.34 o 
  -3   9   1      810.48      947.51     59.68 o 
  -2   9   1     1192.30     1248.71     37.38 o 
  -1   9   1       26.62       40.26      9.13 o 
   0   9   1     1670.04     1735.76     48.47 o 
   1   9   1      368.68      349.06     18.65 o 
   2   9   1       29.56       40.04     11.10 o 
   3   9   1      784.73      804.48     40.60 o 
   4   9   1     3074.01     3226.82     68.99 o 
   5   9   1       12.14       29.72     15.30 o 
   6   9   1      306.06      301.98     31.31 o 
   7   9   1      202.44      198.32     33.56 o 
   8   9   1      155.80      167.03     29.37 o 
   9   9   1        1.28        0.78     20.49 o 
  -8  10   1      469.95      488.63     65.41 o 
  -7  10   1       18.47       40.10     15.56 o 
  -6  10   1      691.24      714.03     53.33 o 
  -5  10   1       84.61       75.09     19.84 o 
  -4  10   1     1785.59     2021.78     98.01 o 
  -3  10   1       25.50       23.56     13.10 o 
  -2  10   1      326.28      358.62     31.88 o 
  -1  10   1      559.68      594.76     39.47 o 
   0  10   1      995.64     1050.20     36.51 o 
   1  10   1       10.67       16.42      9.27 o 
   2  10   1     3829.84     4158.66     89.75 o 
   3  10   1      120.45      112.50     20.57 o 
   4  10   1      225.56      209.36     31.29 o 
   5  10   1        2.22        4.44     17.62 o 
   6  10   1     1040.69     1166.09     76.14 o 
   7  10   1       41.61        8.39     22.57 o 
   8  10   1      606.04      585.71    104.08 o 
  -8  11   1       10.16       28.41     24.29 o 
  -7  11   1        6.47       20.06     28.02 o 
  -6  11   1       96.01      107.40     26.09 o 
  -5  11   1      518.65      552.62     43.85 o 
  -4  11   1       35.51       52.64     24.25 o 
  -3  11   1      840.46      758.38     44.16 o 
  -2  11   1      555.82      595.04     42.65 o 
  -1  11   1       57.66       34.57     13.37 o 
   0  11   1      333.59      286.28     28.94 o 
   1  11   1      903.03      859.10     46.11 o 
   2  11   1        0.64       -5.22     14.59 o 
   3  11   1      232.68      234.80     30.64 o 
   4  11   1      116.32      108.74     32.47 o 
   5  11   1       19.48       57.37     17.26 o 
   6  11   1      329.66      289.45     43.76 o 
   7  11   1      638.26      637.97    117.36 o 
  -7  12   1      328.23      244.57     62.07 o 
  -6  12   1       18.43        9.86     16.20 o 
  -5  12   1      162.81      139.17     28.99 o 
  -4  12   1        3.03       -3.74     14.70 o 
  -3  12   1      339.97      334.75     33.21 o 
  -2  12   1        1.92       20.23     17.68 o 
  -1  12   1      491.45      492.33     34.23 o 
   0  12   1        8.51       14.67     10.98 o 
   1  12   1       22.97       19.11     17.41 o 
   2  12   1      323.61      293.22     26.73 o 
   3  12   1     1160.16     1077.79     74.71 o 
   4  12   1        0.87        6.11     15.75 o 
   5  12   1      571.00      597.11     65.01 o 
   6  12   1       21.01       36.82     20.05 o 
  -5  13   1       72.84       78.97     27.31 o 
  -4  13   1      260.11      250.34     36.61 o 
  -3  13   1      109.66       90.14     24.64 o 
  -2  13   1       73.80      107.55     35.31 o 
  -1  13   1       28.57       40.99     15.86 o 
   0  13   1       33.45       67.49     20.57 o 
   1  13   1        1.23        9.19     16.19 o 
   2  13   1       40.33       30.51     35.74 o 
   3  13   1      104.41      102.11     29.55 o 
   4  13   1       18.83       33.92     18.90 o 
   5  13   1        0.40        3.39     19.70 o 
  -3  14   1      225.09      164.22     40.03 o 
  -2  14   1       11.69       -0.14     19.78 o 
  -1  14   1      431.79      430.34     94.68 o 
   0  14   1       22.26       26.15     13.00 o 
   1  14   1       70.59       72.66     33.57 o 
   2  14   1       55.02       23.64     31.87 o 
   3  14   1      207.37      136.59     43.61 o 
 -12   0   2      119.16      113.45     88.03 o 
 -10   0   2       51.61       67.71     35.83 o 
  -8   0   2     5327.22     5342.06    144.05 o 
  -6   0   2     2721.62     2762.98     70.34 o 
  -4   0   2    14441.29    14930.92    106.03 o 
  -2   0   2     5988.62     5930.76     49.27 o 
   0   0   2     1327.96     1195.89     24.45 o 
   2   0   2    21486.90    21118.83    127.21 o 
   4   0   2    21571.29    22340.85    288.82 o 
   6   0   2      172.86      164.84     16.65 o 
   8   0   2     5836.90     6124.54    184.59 o 
  10   0   2      451.41      363.35     32.84 o 
 -12   1   2      269.17      176.05     45.28 o 
 -11   1   2      116.42      118.72     29.99 o 
 -10   1   2      438.14      407.92     32.74 o 
  -9   1   2      349.89      348.36     29.24 o 
  -8   1   2       37.75       54.10     12.87 o 
  -7   1   2     3275.00     3136.00     56.43 o 
  -6   1   2     3941.19     3981.83     58.62 o 
  -5   1   2     1801.08     2299.90     34.19 o 
  -4   1   2     1667.88     1537.49     25.35 o 
  -3   1   2       46.64       15.83      8.86 o 
  -2   1   2        0.40       25.16     10.51 o 
  -1   1   2    13805.98    13752.31     54.13 o 
   0   1   2     4594.43     4503.08     37.43 o 
   1   1   2      115.67      117.44      8.50 o 
   2   1   2     2522.90     2520.89     23.39 o 
   3   1   2    15441.08    15875.09    126.78 o 
   4   1   2      880.04      984.26     19.98 o 
   5   1   2     2379.07     2261.82     39.89 o 
   6   1   2     4446.36     4640.42     70.81 o 
   7   1   2      193.19      125.53     30.29 o 
   8   1   2     1341.87     1288.01     44.68 o 
   9   1   2     1136.39     1198.17     34.75 o 
  10   1   2      302.70      308.90     27.92 o 
  11   1   2       51.46       75.61     29.84 o 
 -12   2   2      115.98      129.87     36.21 o 
 -11   2   2      527.51      576.74     81.68 o 
 -10   2   2       17.62       40.09     14.91 o 
  -9   2   2      258.90      294.04     29.56 o 
  -8   2   2      324.86      343.26     24.02 o 
  -7   2   2      358.78      404.59     22.96 o 
  -6   2   2     1423.04     1269.79     28.06 o 
  -5   2   2      855.98      785.84     25.46 o 
  -4   2   2      324.99      388.05     12.09 o 
  -3   2   2     4760.94     4529.02     32.40 o 
  -2   2   2     7206.60     7895.10     40.97 o 
  -1   2   2    39116.92    38990.14    162.76 o 
   0   2   2     1191.18     1309.28     23.91 o 
   1   2   2     1034.12      891.38     16.05 o 
   2   2   2       94.78       71.51      8.72 o 
   3   2   2       15.11       32.69      7.64 o 
   4   2   2     3085.41     3457.62     43.27 o 
   5   2   2      838.31      828.31     21.38 o 
   6   2   2      405.12      409.43     17.98 o 
   7   2   2       33.03       41.23     11.84 o 
   8   2   2      477.64      514.04     22.86 o 
   9   2   2      182.88      136.64     17.58 o 
  10   2   2        9.25       33.99     16.47 o 
  11   2   2      413.47      491.97     76.50 o 
 -11   3   2        7.73        6.59     28.94 o 
 -10   3   2      627.48      647.53     43.45 o 
  -9   3   2       75.97       48.69     16.56 o 
  -8   3   2      261.57      280.05     34.78 o 
  -7   3   2      387.23      291.33     25.66 o 
  -6   3   2      812.44      845.43     28.50 o 
  -5   3   2      115.99      139.06     11.73 o 
  -4   3   2     3276.81     3330.01     57.73 o 
  -3   3   2      214.56      175.47     12.41 o 
  -2   3   2      151.43      112.46      8.50 o 
  -1   3   2     5303.54     5923.88     39.24 o 
   0   3   2      148.69      228.56     14.16 o 
   1   3   2     2043.10     2065.30     21.47 o 
   2   3   2      108.21       79.01      7.44 o 
   3   3   2      442.81      436.08     15.42 o 
   4   3   2     1065.56     1137.96     31.93 o 
   5   3   2      728.53      740.74     21.53 o 
   6   3   2     1064.49     1052.23     27.66 o 
   7   3   2       91.68       78.07     13.41 o 
   8   3   2      215.80      247.96     18.78 o 
   9   3   2       54.43       70.88     20.70 o 
  10   3   2      639.14      636.19     43.11 o 
  11   3   2       16.98        3.86     17.57 o 
 -11   4   2     1370.45     1146.03    242.61 o 
 -10   4   2      190.35      197.57     38.51 o 
  -9   4   2      438.64      482.31     55.71 o 
  -8   4   2        0.76       -5.29     12.32 o 
  -7   4   2     1602.93     1594.40     38.86 o 
  -6   4   2        2.92       30.00     12.12 o 
  -5   4   2     3681.47     3701.01     68.17 o 
  -4   4   2       72.67       53.47      7.46 o 
  -3   4   2     1451.82     1370.13     27.58 o 
  -2   4   2       65.45       47.01      7.40 o 
  -1   4   2    19174.63    19854.93    106.25 o 
   0   4   2      616.16      603.84     20.75 o 
   1   4   2     4185.14     3811.10     41.80 o 
   2   4   2     1193.02     1288.32     23.64 o 
   3   4   2       26.52       41.55      9.74 o 
   4   4   2     1164.99     1268.98     28.77 o 
   5   4   2     2560.55     2558.30     44.83 o 
   6   4   2      166.87      155.55     14.19 o 
   7   4   2     1314.17     1410.53     46.07 o 
   8   4   2       43.83       40.65     19.86 o 
   9   4   2      256.71      230.16     27.46 o 
  10   4   2       70.56       30.95     19.69 o 
 -11   5   2       18.17       29.90     31.91 o 
 -10   5   2      555.06      605.55     62.45 o 
  -9   5   2        2.20        6.41     22.15 o 
  -8   5   2       29.36       71.29     18.31 o 
  -7   5   2     1928.50     1981.09     72.97 o 
  -6   5   2     2988.98     3187.64     75.20 o 
  -5   5   2      672.35      653.78     29.24 o 
  -4   5   2     2354.25     2175.67     48.78 o 
  -3   5   2     4743.62     4956.74     68.40 o 
  -2   5   2      353.11      345.91     19.40 o 
  -1   5   2     8998.45     9615.76     95.54 o 
   0   5   2     8201.42     8606.22     87.21 o 
   1   5   2      131.42      170.51     11.09 o 
   2   5   2     2204.21     2158.23     34.69 o 
   3   5   2     6490.00     6635.96     97.90 o 
   4   5   2     1547.61     1587.24     33.17 o 
   5   5   2       75.28       79.96     17.19 o 
   6   5   2     1770.55     1819.11     39.94 o 
   7   5   2       45.03       86.41     17.17 o 
   8   5   2      831.26      824.86     35.21 o 
   9   5   2     1087.55     1133.16     62.73 o 
  10   5   2      452.74      412.79     51.69 o 
 -11   6   2       28.17       49.58     21.69 o 
 -10   6   2      135.73      161.11     29.37 o 
  -9   6   2        1.14       32.61     18.37 o 
  -8   6   2     2390.67     2777.20     94.14 o 
  -7   6   2        1.15        6.14     27.63 o 
  -6   6   2      204.67      262.93     29.97 o 
  -5   6   2     1027.36     1104.76     42.75 o 
  -4   6   2     1995.66     1903.56    102.53 o 
  -3   6   2        7.79        4.80     11.41 o 
  -2   6   2     5598.19     5403.47     81.97 o 
  -1   6   2      564.20      631.44     17.37 o 
   0   6   2      661.56      589.56     25.02 o 
   1   6   2      197.72      178.03     11.95 o 
   2   6   2     2338.51     2182.86     41.10 o 
   3   6   2       10.53       28.96     11.35 o 
   4   6   2     6140.46     6466.71    100.72 o 
   5   6   2       31.42       41.93     12.56 o 
   6   6   2      204.79      188.55     20.99 o 
   7   6   2      168.11      181.98     32.35 o 
   8   6   2     3085.18     3010.10    138.29 o 
   9   6   2      163.89      112.39     33.20 o 
  10   6   2      626.08      567.20     98.61 o 
 -10   7   2        0.27       16.13     19.38 o 
  -9   7   2        7.21       41.47     20.87 o 
  -8   7   2       19.55        7.42     16.12 o 
  -7   7   2     1183.58     1279.61     66.66 o 
  -6   7   2      258.46      309.44     42.55 o 
  -5   7   2      238.15      295.63     26.35 o 
  -4   7   2     2542.88     2664.92     75.39 o 
  -3   7   2     1355.54     1354.15     48.79 o 
  -2   7   2      636.63      653.95     25.44 o 
  -1   7   2     2778.04     2967.71     46.79 o 
   0   7   2      514.39      531.40     20.36 o 
   1   7   2      508.87      510.64     18.41 o 
   2   7   2      303.58      411.68     32.09 o 
   3   7   2     2359.14     2297.77     45.84 o 
   4   7   2        0.46       13.43      8.97 o 
   5   7   2       79.62       82.67     14.13 o 
   6   7   2      468.38      453.12     35.62 o 
   7   7   2       46.83       48.97     15.96 o 
   8   7   2        5.31       -5.79     18.37 o 
   9   7   2      421.79      415.20     49.65 o 
  10   7   2       10.68       -8.53     37.87 o 
 -10   8   2      121.28      113.60     51.07 o 
  -9   8   2      195.86      206.06     31.70 o 
  -8   8   2      341.13      404.40     36.30 o 
  -7   8   2       27.90       58.73     23.92 o 
  -6   8   2       39.65       64.62     19.19 o 
  -5   8   2      783.70      877.83     55.50 o 
  -4   8   2      103.47      147.99     34.23 o 
  -3   8   2      212.94      161.68     16.84 o 
  -2   8   2     1516.75     1508.71     39.10 o 
  -1   8   2      130.76      139.26     11.82 o 
   0   8   2      400.60      446.47     17.92 o 
   1   8   2       42.84       44.57     13.14 o 
   2   8   2      239.30      276.48     23.47 o 
   3   8   2        0.05       34.80      8.49 o 
   4   8   2      408.42      431.51     27.82 o 
   5   8   2        9.22       30.97     15.60 o 
   6   8   2      132.99      119.24     27.26 o 
   7   8   2       12.61        9.08     17.71 o 
   8   8   2      607.57      524.08     52.21 o 
   9   8   2       21.95       32.00     15.79 o 
  -9   9   2      326.92      383.52     66.49 o 
  -8   9   2      167.21      211.17     29.49 o 
  -7   9   2      396.26      387.57     39.21 o 
  -6   9   2      392.37      432.75     36.85 o 
  -5   9   2       27.99       46.17     21.36 o 
  -4   9   2     1477.56     1377.71     64.28 o 
  -3   9   2     1528.26     1673.58     52.43 o 
  -2   9   2       19.05       29.65     15.41 o 
  -1   9   2     1620.25     1676.70     36.06 o 
   0   9   2      289.63      268.24     18.64 o 
   1   9   2        3.20        5.55      9.30 o 
   2   9   2      118.53       88.73     16.10 o 
   3   9   2     1434.17     1452.31     54.07 o 
   4   9   2       99.42       77.82     13.77 o 
   5   9   2      836.75      822.63     65.65 o 
   6   9   2      754.03      851.34     61.20 o 
   7   9   2      127.67      143.60     27.43 o 
   8   9   2       40.51       50.68     19.41 o 
  -8  10   2        8.18       30.14     25.00 o 
  -7  10   2      405.60      399.77     42.29 o 
  -6  10   2       20.34       68.12     20.32 o 
  -5  10   2     1392.64     1616.25     82.93 o 
  -4  10   2       39.66       63.17     26.55 o 
  -3  10   2      211.97      236.47     36.30 o 
  -2  10   2      172.50      145.78     21.54 o 
  -1  10   2     3089.99     3047.59    125.13 o 
   0  10   2       31.06       33.87     10.88 o 
   1  10   2     3049.62     3287.08     62.47 o 
   2  10   2       65.73       57.74     11.71 o 
   3  10   2        0.96       -0.41      9.55 o 
   4  10   2      425.78      455.00     29.97 o 
   5  10   2      840.86      905.83     59.87 o 
   6  10   2       16.66       30.65      9.68 o 
   7  10   2      489.77      561.91     61.63 o 
   8  10   2       34.66       20.97     22.11 o 
  -8  11   2        0.50       11.01     17.24 o 
  -7  11   2      279.33      277.39     39.58 o 
  -6  11   2      390.86      421.95     49.89 o 
  -5  11   2       54.94       64.96     17.65 o 
  -4  11   2      553.94      571.03     44.18 o 
  -3  11   2      395.13      345.12     36.75 o 
  -2  11   2      148.36      128.16     22.51 o 
  -1  11   2       10.53       19.53     12.66 o 
   0  11   2      994.84     1069.66     70.73 o 
   1  11   2       69.93       63.68     18.91 o 
   2  11   2      392.40      406.83     42.43 o 
   3  11   2     1588.67     1676.13     50.48 o 
   4  11   2      175.66      186.51     28.10 o 
   5  11   2      180.64      207.94     27.83 o 
   6  11   2      848.11      857.93     79.91 o 
   7  11   2       70.51       44.40     21.60 o 
  -7  12   2        0.71       32.59     22.30 o 
  -6  12   2       40.40       10.89     17.53 o 
  -5  12   2      139.07       98.20     25.47 o 
  -4  12   2       59.70       32.71     32.42 o 
  -3  12   2        1.05       58.14     17.41 o 
  -2  12   2      824.61      788.16     44.26 o 
  -1  12   2       60.46       37.34     11.69 o 
   0  12   2       12.76       31.00     18.73 o 
   1  12   2       54.38       53.12     23.44 o 
   2  12   2      356.88      405.26     30.19 o 
   3  12   2      215.19      249.15     24.46 o 
   4  12   2      124.06      132.23     26.03 o 
   5  12   2        1.90       25.33     14.46 o 
   6  12   2        7.49        3.95     17.62 o 
  -5  13   2        2.18       -9.19     24.82 o 
  -4  13   2        0.56        8.18     22.17 o 
  -3  13   2       46.11       76.38     25.12 o 
  -2  13   2       65.84       48.33     29.99 o 
  -1  13   2       27.27       21.88     14.12 o 
   0  13   2       79.50       58.26     22.25 o 
   1  13   2       21.28       21.27     18.27 o 
   2  13   2       14.17       13.12     23.29 o 
   3  13   2      154.85      130.44     37.21 o 
   4  13   2        1.81       -4.50     17.80 o 
   5  13   2       12.14       -6.92     28.11 o 
  -3  14   2        0.75       31.56     22.32 o 
  -2  14   2      510.03      481.55     80.36 o 
  -1  14   2       22.07       38.64     31.74 o 
   0  14   2       14.00       51.56     57.99 o 
   1  14   2       77.02       43.01     39.64 o 
   2  14   2      185.28      157.12     47.04 o 
   3  14   2        7.23      -44.36     44.36 o 
 -11   0   3      347.47      372.09     68.07 o 
  -9   0   3      368.58      478.04     42.95 o 
  -7   0   3      754.83      743.35     43.14 o 
  -5   0   3     3171.43     3351.43     69.89 o 
  -3   0   3     7920.38     7459.81     63.17 o 
  -1   0   3      191.79      244.24     16.98 o 
   1   0   3    18667.78    18639.53    422.40 o 
   3   0   3    10006.46     9705.73    133.67 o 
   5   0   3      765.79      582.60     41.21 o 
   7   0   3     2258.55     2428.11     66.54 o 
   9   0   3     3129.57     3160.28    175.62 o 
  11   0   3      100.14       91.44     50.84 o 
 -12   1   3      162.00      131.51     46.37 o 
 -11   1   3       77.32       70.53     24.24 o 
 -10   1   3     1550.06     1473.92     66.03 o 
  -9   1   3      461.11      421.63     29.09 o 
  -8   1   3     1643.75     1615.74     36.28 o 
  -7   1   3     1026.04      921.61     30.95 o 
  -6   1   3      334.95      372.51     17.97 o 
  -5   1   3      359.53      319.04     12.24 o 
  -4   1   3      512.69      422.00     11.09 o 
  -3   1   3     4165.18     4017.53     33.99 o 
  -2   1   3     6638.65     6491.82     38.57 o 
  -1   1   3    16488.32    17282.08     75.94 o 
   0   1   3     1833.44     1757.38     13.95 o 
   1   1   3      413.38      369.93      8.87 o 
   2   1   3     2967.63     2822.66     25.77 o 
   3   1   3      138.42      152.51     11.06 o 
   4   1   3      851.75      672.02     32.69 o 
   5   1   3     5549.01     5723.29     82.32 o 
   6   1   3      528.78      556.36     21.91 o 
   7   1   3      213.11      203.22     22.21 o 
   8   1   3     2811.63     2859.90    108.68 o 
   9   1   3      765.45      797.42     34.07 o 
  10   1   3        1.06        7.17     16.82 o 
  11   1   3      563.57      484.33     99.30 o 
 -12   2   3      136.84      153.53     37.48 o 
 -11   2   3        3.35       20.05     49.32 o 
 -10   2   3      982.95      946.51     50.57 o 
  -9   2   3        5.81       42.22     23.45 o 
  -8   2   3       25.37       46.56     13.01 o 
  -7   2   3     1258.55     1258.94     38.10 o 
  -6   2   3     5887.96     6355.03     89.98 o 
  -5   2   3       10.04       15.23     15.41 o 
  -4   2   3        9.27       10.28     11.18 o 
  -3   2   3      118.66       86.15      7.47 o 
  -2   2   3        6.48       16.90      6.16 o 
  -1   2   3    18195.60    18304.63     90.20 o 
   0   2   3      785.62      752.65     17.19 o 
   1   2   3      160.25      158.92      9.94 o 
   2   2   3      731.57      819.64     19.47 o 
   3   2   3     2913.62     3260.05     40.33 o 
   4   2   3     4012.78     4305.97     62.88 o 
   5   2   3       56.04       54.49     10.70 o 
   6   2   3      879.70      967.15     34.77 o 
   7   2   3        7.06       11.99      9.28 o 
   8   2   3       66.38       49.05     13.38 o 
   9   2   3      323.62      293.93     23.20 o 
  10   2   3      129.54       96.23     18.11 o 
  11   2   3        3.64       -6.82     44.01 o 
 -11   3   3      927.98      901.93     80.60 o 
 -10   3   3      168.20      107.15     24.00 o 
  -9   3   3      124.11      108.45     23.62 o 
  -8   3   3      176.47      207.16     25.98 o 
  -7   3   3     1178.79     1229.97     48.62 o 
  -6   3   3       43.63       49.35     12.59 o 
  -5   3   3     4594.01     4918.52     96.62 o 
  -4   3   3       73.94       65.99      8.90 o 
  -3   3   3      224.86      251.39     10.28 o 
  -2   3   3       81.95       66.00      7.27 o 
  -1   3   3    15266.76    16066.09     83.54 o 
   0   3   3     7671.85     7975.55     52.69 o 
   1   3   3      894.62      867.42     18.99 o 
   2   3   3      523.57      661.81     22.30 o 
   3   3   3      486.10      582.07     14.75 o 
   4   3   3       33.01       51.78     10.48 o 
   5   3   3     3445.41     3556.20     63.55 o 
   6   3   3      153.30      163.79     15.96 o 
   7   3   3      162.59      142.83     18.93 o 
   8   3   3      300.87      304.56     17.57 o 
   9   3   3      221.77      217.37     25.14 o 
  10   3   3       24.20       20.59     16.56 o 
 -11   4   3       52.67       81.77     27.41 o 
 -10   4   3      525.10      554.79     45.25 o 
  -9   4   3       16.27       23.68     18.01 o 
  -8   4   3      552.76      554.49     27.99 o 
  -7   4   3      329.76      344.05     30.45 o 
  -6   4   3     4949.02     5350.21     89.22 o 
  -5   4   3       66.63       65.93     17.84 o 
  -4   4   3       17.78       23.50      7.65 o 
  -3   4   3      381.13      357.99     18.26 o 
  -2   4   3     2802.21     2653.88     35.75 o 
  -1   4   3     1053.68     1055.50     20.65 o 
   0   4   3     2605.47     2232.74     24.72 o 
   1   4   3        8.68       13.54      8.60 o 
   2   4   3       21.88       23.67      7.29 o 
   3   4   3     1589.96     1792.57     31.98 o 
   4   4   3     5960.35     6357.43     90.06 o 
   5   4   3      384.21      374.84     17.74 o 
   6   4   3     1345.05     1402.88     35.03 o 
   7   4   3      105.08       92.35     12.67 o 
   8   4   3      773.45      695.70     34.02 o 
   9   4   3        1.88       -1.29     10.79 o 
  10   4   3      997.21      940.04    101.80 o 
 -11   5   3      364.49      367.41     55.44 o 
 -10   5   3      864.59      774.30     62.25 o 
  -9   5   3      361.89      400.23     39.07 o 
  -8   5   3      626.61      666.72     63.43 o 
  -7   5   3     1905.55     2143.96     77.23 o 
  -6   5   3       19.65      -10.02     20.09 o 
  -5   5   3     1367.95     1354.18     45.50 o 
  -4   5   3     2284.48     2390.96     57.42 o 
  -3   5   3     3681.34     3790.95     60.06 o 
  -2   5   3      568.27      515.94     17.23 o 
  -1   5   3    12590.29    14172.49    136.58 o 
   0   5   3     1282.61     1191.40     26.49 o 
   1   5   3      375.08      377.18     22.33 o 
   2   5   3     7390.27     7847.75    103.09 o 
   3   5   3     3920.38     4278.49     64.98 o 
   4   5   3      582.94      631.59     21.46 o 
   5   5   3     3971.14     4086.29     81.05 o 
   6   5   3      973.98      953.76     36.63 o 
   7   5   3        1.54        5.47     16.86 o 
   8   5   3      618.22      601.39     38.73 o 
   9   5   3      461.46      436.72     43.10 o 
  10   5   3      210.94      174.84     73.63 o 
 -11   6   3      106.31       81.18     31.82 o 
 -10   6   3      356.26      332.37     41.66 o 
  -9   6   3       39.46       87.71     25.12 o 
  -8   6   3      131.76      113.12     32.22 o 
  -7   6   3        9.08       12.75     22.34 o 
  -6   6   3      957.82     1107.28     41.42 o 
  -5   6   3     2519.38     2481.36     77.91 o 
  -4   6   3       40.28       50.32     27.18 o 
  -3   6   3     3285.29     3262.72     61.49 o 
  -2   6   3       76.46       71.05      7.51 o 
  -1   6   3     1711.39     1769.20     31.41 o 
   0   6   3      142.31      165.92     12.22 o 
   1   6   3     7164.35     7044.87    101.90 o 
   2   6   3        1.52       15.03     11.32 o 
   3   6   3     1358.90     1295.00     35.71 o 
   4   6   3       30.16       39.37     11.08 o 
   5   6   3        2.15       23.79     11.76 o 
   6   6   3       17.97       12.51     12.97 o 
   7   6   3     1768.60     1862.29     65.01 o 
   8   6   3        0.18       19.04     15.81 o 
   9   6   3      620.20      608.34     78.96 o 
  10   6   3      129.14       80.38     20.91 o 
 -10   7   3      244.95      221.60     37.03 o 
  -9   7   3      279.45      312.06     42.54 o 
  -8   7   3     1279.69     1292.53     82.11 o 
  -7   7   3      145.44       87.51     29.25 o 
  -6   7   3      357.45      329.52     28.83 o 
  -5   7   3        7.72       14.50     29.72 o 
  -4   7   3      920.12      915.07     41.10 o 
  -3   7   3       62.46       60.72     13.25 o 
  -2   7   3     2489.51     2453.33     55.11 o 
  -1   7   3      491.37      469.40     25.05 o 
   0   7   3        7.76       31.54     10.88 o 
   1   7   3       61.54       47.23      7.69 o 
   2   7   3     1478.76     1461.85     43.23 o 
   3   7   3        2.34        1.88     12.21 o 
   4   7   3      712.31      799.37     41.59 o 
   5   7   3      475.96      429.64     30.66 o 
   6   7   3      112.16      104.16     18.39 o 
   7   7   3       51.78       69.91     18.00 o 
   8   7   3      540.28      593.89     53.30 o 
   9   7   3       68.47       79.20     21.63 o 
 -10   8   3       16.47       27.54     16.38 o 
  -9   8   3      264.14      316.93     77.11 o 
  -8   8   3        4.18      -21.43     22.90 o 
  -7   8   3      265.89      349.19     58.75 o 
  -6   8   3      167.43      203.55     53.78 o 
  -5   8   3       40.85        5.49     22.56 o 
  -4   8   3      214.20      308.91     33.48 o 
  -3   8   3     1067.17     1074.00     37.36 o 
  -2   8   3      158.00      210.64     22.15 o 
  -1   8   3      618.40      617.32     25.98 o 
   0   8   3       54.38       63.66     11.68 o 
   1   8   3      447.82      492.56     20.91 o 
   2   8   3      127.20      139.12     14.59 o 
   3   8   3     1090.40     1176.76     38.68 o 
   4   8   3      122.90       87.20     18.44 o 
   5   8   3       19.05       16.68     12.01 o 
   6   8   3       52.12       79.73     18.47 o 
   7   8   3      122.47       81.27     21.08 o 
   8   8   3        0.56       -6.29     14.95 o 
   9   8   3      113.44       93.08     23.41 o 
  -9   9   3      205.96      233.49     43.65 o 
  -8   9   3       35.47       36.90     16.25 o 
  -7   9   3      258.33      328.24     37.42 o 
  -6   9   3      343.25      400.57     49.70 o 
  -5   9   3      761.80      799.70     81.41 o 
  -4   9   3      849.71      883.28     44.03 o 
  -3   9   3        4.75        0.52     10.81 o 
  -2   9   3      319.02      365.16     28.62 o 
  -1   9   3     1290.08     1347.06     34.59 o 
   0   9   3      588.29      564.03     22.92 o 
   1   9   3      687.24      641.68     26.89 o 
   2   9   3      349.99      326.85     19.92 o 
   3   9   3       94.15      104.41     15.34 o 
   4   9   3      232.93      234.85     24.53 o 
   5   9   3      993.91     1016.04     54.59 o 
   6   9   3      330.87      304.79     35.16 o 
   7   9   3       46.69       33.67     27.68 o 
   8   9   3      615.01      554.59     89.33 o 
  -8  10   3      143.56      135.77     32.06 o 
  -7  10   3       23.27       48.12     23.74 o 
  -6  10   3     1446.88     1531.75     80.07 o 
  -5  10   3       37.63       34.93     27.48 o 
  -4  10   3        6.48       16.73     15.52 o 
  -3  10   3       16.16       19.90     11.02 o 
  -2  10   3     1755.75     1845.45     61.81 o 
  -1  10   3       65.66       65.29     12.67 o 
   0  10   3      932.00      867.78     30.35 o 
   1  10   3      199.09      193.58     18.46 o 
   2  10   3      505.37      439.23     29.15 o 
   3  10   3      624.45      643.59     32.27 o 
   4  10   3     1887.68     1963.46     59.86 o 
   5  10   3        2.15       12.39     13.72 o 
   6  10   3      697.30      614.59     54.06 o 
   7  10   3       49.63       48.70     20.60 o 
  -8  11   3       31.51       49.64     33.09 o 
  -7  11   3      687.09      723.12     89.34 o 
  -6  11   3      100.69      111.91     56.64 o 
  -5  11   3      288.76      266.51     30.66 o 
  -4  11   3      361.52      316.23     31.64 o 
  -3  11   3      145.43      159.02     27.68 o 
  -2  11   3      187.77      209.84     26.98 o 
  -1  11   3     1048.18     1116.20     42.09 o 
   0  11   3       75.32       72.69     21.60 o 
   1  11   3      771.70      759.72     47.71 o 
   2  11   3     1884.15     2064.24     65.36 o 
   3  11   3      635.82      632.62     39.13 o 
   4  11   3       34.41       40.59     15.86 o 
   5  11   3      958.65      949.98     79.72 o 
   6  11   3      254.05      265.16     37.15 o 
   7  11   3       13.89       25.78     19.74 o 
  -7  12   3       42.84       18.64     34.65 o 
  -6  12   3      148.35      117.22     31.70 o 
  -5  12   3      124.72      140.72     27.40 o 
  -4  12   3      197.41      172.59     28.06 o 
  -3  12   3      309.40      373.70     37.15 o 
  -2  12   3      119.36      101.36     22.70 o 
  -1  12   3        8.61       24.67     12.71 o 
   0  12   3       28.33       39.30     15.42 o 
   1  12   3      450.91      573.49     65.01 o 
   2  12   3       93.61       65.90     22.24 o 
   3  12   3        2.63       11.58     19.21 o 
   4  12   3       12.83       17.18     18.57 o 
   5  12   3       13.44       22.07     15.45 o 
  -5  13   3        4.78       30.00     18.22 o 
  -4  13   3       88.62       71.35     27.80 o 
  -3  13   3        2.64       12.80     24.08 o 
  -2  13   3      467.81      382.31     70.29 o 
  -1  13   3        5.68       80.19     30.81 o 
   0  13   3        8.03       16.68     14.41 o 
   1  13   3        6.21      -12.61     15.66 o 
   2  13   3      235.42      222.55     35.57 o 
   3  13   3      340.50      237.11     41.71 o 
   4  13   3      293.49      186.34     43.92 o 
  -3  14   3      200.51      259.04     52.53 o 
  -2  14   3      152.93      114.43     26.44 o 
  -1  14   3       45.69       73.07     34.09 o 
   0  14   3        5.10       66.92     28.51 o 
   1  14   3      224.78      153.11     45.13 o 
   2  14   3       17.80       14.79     15.95 o 
 -12   0   4      103.87       58.91     38.90 o 
 -10   0   4     1049.49     1044.12     77.30 o 
  -8   0   4        2.56        5.19     13.38 o 
  -6   0   4      796.37      695.77     33.28 o 
  -4   0   4    15149.04    15338.10    203.53 o 
  -2   0   4      139.06      111.99     13.93 o 
   2   0   4     2100.51     1772.55     39.90 o 
   4   0   4      331.77      262.37     19.70 o 
   6   0   4      828.42      856.26     34.46 o 
   8   0   4     1386.35     1397.42     48.74 o 
  10   0   4       80.46       51.85     41.11 o 
 -12   1   4      123.52      120.74     36.36 o 
 -11   1   4      120.05      125.30     25.95 o 
 -10   1   4       10.82       27.02     26.71 o 
  -9   1   4      225.46      313.44     34.24 o 
  -8   1   4      947.47      886.32     31.59 o 
  -7   1   4       35.47       27.47     15.66 o 
  -6   1   4      618.95      641.09     19.81 o 
  -5   1   4     6981.95     6934.14     90.77 o 
  -4   1   4      892.05      741.11     18.67 o 
  -3   1   4     2530.60     2467.75     31.55 o 
  -2   1   4     3204.37     3035.38     26.81 o 
  -1   1   4      182.00      195.82      9.55 o 
   0   1   4     3862.18     3816.95     39.03 o 
   1   1   4     1979.23     1823.74     16.19 o 
   2   1   4    10218.28    11008.38    114.04 o 
   3   1   4     1134.46     1144.75     23.16 o 
   4   1   4     3370.08     3282.08     49.49 o 
   5   1   4     2781.86     2984.72     50.69 o 
   6   1   4      229.45      192.24     14.46 o 
   7   1   4     6574.71     6531.28    150.34 o 
   8   1   4      668.51      626.00     28.93 o 
   9   1   4        4.12       18.66     12.23 o 
  10   1   4      282.70      273.58     40.72 o 
 -12   2   4        0.16       70.07     57.93 o 
 -11   2   4      436.33      452.09    264.10 o 
 -10   2   4      378.42      401.90     42.41 o 
  -9   2   4      328.94      328.07     22.83 o 
  -8   2   4       52.67       39.92     15.01 o 
  -7   2   4     1682.86     1660.08     50.82 o 
  -6   2   4      508.56      566.70     17.74 o 
  -5   2   4        2.65        3.22     10.88 o 
  -4   2   4     1481.53     1468.00     23.72 o 
  -3   2   4     2237.50     2071.03     29.77 o 
  -2   2   4      698.60      657.17     17.10 o 
  -1   2   4     4555.46     4396.55     32.73 o 
   0   2   4     1734.47     1867.52     19.79 o 
   1   2   4       98.39      100.07     13.54 o 
   2   2   4       79.06      145.68      9.13 o 
   3   2   4     1667.56     1423.38     33.22 o 
   4   2   4       25.10       35.50     10.14 o 
   5   2   4      521.69      539.64     19.76 o 
   6   2   4       10.08       -0.97     11.00 o 
   7   2   4      809.23      825.16     25.90 o 
   8   2   4       21.61       30.14     14.42 o 
   9   2   4      329.51      335.60     21.21 o 
  10   2   4       30.38       35.90     33.76 o 
 -11   3   4        2.58       17.44     28.15 o 
 -10   3   4      351.05      349.81     33.76 o 
  -9   3   4        3.36        4.74     16.44 o 
  -8   3   4     1450.36     1515.30     57.02 o 
  -7   3   4      129.25      144.79     18.77 o 
  -6   3   4     2781.58     3033.46     57.36 o 
  -5   3   4     1744.26     1815.03     45.10 o 
  -4   3   4       31.11       30.66     11.42 o 
  -3   3   4      312.41      274.17     10.88 o 
  -2   3   4     7283.95     7472.80     48.72 o 
  -1   3   4      207.85      161.62     12.04 o 
   0   3   4     4257.40     4356.87     34.56 o 
   1   3   4      433.05      433.81     15.67 o 
   2   3   4     4458.66     4617.44     59.00 o 
   3   3   4       69.69       66.09      8.69 o 
   4   3   4     1461.37     1389.86     30.04 o 
   5   3   4       90.49       71.01     11.85 o 
   6   3   4       35.52       65.85     24.59 o 
   7   3   4      660.03      636.71     24.76 o 
   8   3   4      581.53      593.85     24.00 o 
   9   3   4       24.75       39.29     16.85 o 
  10   3   4      232.71      176.09     38.59 o 
 -11   4   4      300.80      261.27     38.54 o 
 -10   4   4       85.52       53.36     15.50 o 
  -9   4   4      595.96      655.66     60.05 o 
  -8   4   4      309.16      328.79     27.11 o 
  -7   4   4     2140.02     2148.27     58.59 o 
  -6   4   4     1071.33     1045.02     30.02 o 
  -5   4   4      110.09      101.67     24.23 o 
  -4   4   4      173.56      153.02      9.28 o 
  -3   4   4     1186.25      942.13     22.70 o 
  -2   4   4      300.01      318.27     12.32 o 
  -1   4   4     7086.00     6759.95     72.40 o 
   0   4   4       62.77       92.05      9.79 o 
   1   4   4       87.70       86.60      8.02 o 
   2   4   4      719.48      742.33     20.18 o 
   3   4   4    10075.71    10312.68    142.49 o 
   4   4   4      388.79      391.25     18.49 o 
   5   4   4     1335.02     1237.43     31.48 o 
   6   4   4      146.72       94.81     22.13 o 
   7   4   4      456.09      423.68     22.27 o 
   8   4   4       16.63       18.54     16.32 o 
   9   4   4     1036.16     1049.41     63.05 o 
  10   4   4       35.07      108.40     46.13 o 
 -11   5   4       99.29      113.24     35.21 o 
 -10   5   4        0.35       38.56     26.40 o 
  -9   5   4      240.72      228.58     29.35 o 
  -8   5   4     1303.16     1289.68     56.50 o 
  -7   5   4       43.66       38.85     27.86 o 
  -6   5   4     2696.89     2576.47    122.11 o 
  -5   5   4     4456.77     4940.56     96.43 o 
  -4   5   4     1446.18     1339.07     29.83 o 
  -3   5   4      373.70      326.30     15.36 o 
  -2   5   4    11175.51    11290.00    153.62 o 
  -1   5   4      607.03      483.08     25.85 o 
   0   5   4      827.18      729.35     20.05 o 
   1   5   4     3051.87     3209.01     49.30 o 
   2   5   4     2241.22     2076.45     36.84 o 
   3   5   4      225.17      220.99     14.64 o 
   4   5   4     3413.76     3453.22     56.61 o 
   5   5   4      513.93      515.42     23.22 o 
   6   5   4        0.43       -7.78     10.63 o 
   7   5   4     1344.48     1353.62     36.15 o 
   8   5   4     1063.14     1031.12     52.46 o 
   9   5   4       12.35       63.51     18.70 o 
  10   5   4      552.98      541.13    160.02 o 
 -11   6   4      155.89      102.63     28.58 o 
 -10   6   4      892.70      932.67     77.76 o 
  -9   6   4      121.27      117.15     26.74 o 
  -8   6   4      125.55      150.93     31.64 o 
  -7   6   4        1.93       18.63     31.39 o 
  -6   6   4       40.68       47.73     22.04 o 
  -5   6   4       76.42       76.46     20.89 o 
  -4   6   4     2291.91     2368.41     57.90 o 
  -3   6   4       36.74       27.62     12.95 o 
  -2   6   4      866.51      874.79     19.43 o 
  -1   6   4      555.36      541.12     23.54 o 
   0   6   4     4291.48     4084.94     61.13 o 
   1   6   4       12.68       30.03     11.27 o 
   2   6   4     4541.64     4639.42     72.44 o 
   3   6   4      490.99      507.65     24.22 o 
   4   6   4       36.12       54.68     17.24 o 
   5   6   4       23.83       13.30     14.88 o 
   6   6   4     1630.84     1691.21     53.37 o 
   7   6   4        0.13       -0.60     12.78 o 
   8   6   4      306.12      294.87     36.94 o 
   9   6   4       57.24       38.07     17.87 o 
 -10   7   4        3.87       27.53     22.08 o 
  -9   7   4      399.41      328.26     67.79 o 
  -8   7   4      336.82      409.95     42.60 o 
  -7   7   4        5.50       31.40     26.27 o 
  -6   7   4      687.81      684.99     34.16 o 
  -5   7   4     1053.45     1023.89     42.70 o 
  -4   7   4       63.64       74.79     18.23 o 
  -3   7   4      683.63      651.54     36.45 o 
  -2   7   4      142.19      130.94     15.18 o 
  -1   7   4      202.82      232.47     20.96 o 
   0   7   4       73.54       88.29     10.35 o 
   1   7   4     1739.38     1727.29     37.12 o 
   2   7   4      994.56     1069.43     33.23 o 
   3   7   4      564.85      549.42     28.88 o 
   4   7   4        0.35       17.62     10.01 o 
   5   7   4      313.55      253.89     25.73 o 
   6   7   4       28.02       26.64     11.12 o 
   7   7   4     1029.30     1015.27     62.56 o 
   8   7   4        4.48        2.67     17.85 o 
   9   7   4        5.32      -18.70     31.96 o 
 -10   8   4      102.02      122.81     33.82 o 
  -9   8   4       34.05       83.05     25.47 o 
  -8   8   4      447.94      480.47     42.47 o 
  -7   8   4      169.70      153.32     29.83 o 
  -6   8   4      124.35      151.62     32.16 o 
  -5   8   4      763.18      775.83     49.30 o 
  -4   8   4      940.43     1034.92     51.73 o 
  -3   8   4        3.04       17.50      7.26 o 
  -2   8   4       99.15       95.11     21.81 o 
  -1   8   4       31.84       39.86      9.08 o 
   0   8   4      206.69      210.55     16.23 o 
   1   8   4      371.06      412.49     25.20 o 
   2   8   4      247.64      250.34     21.70 o 
   3   8   4        8.74       15.42     16.54 o 
   4   8   4      143.74      109.42     14.09 o 
   5   8   4      227.08      224.46     21.93 o 
   6   8   4        7.45       16.76     16.53 o 
   7   8   4      236.20      243.23     28.79 o 
   8   8   4       43.87      -18.04     19.34 o 
  -9   9   4       73.09       60.24     24.89 o 
  -8   9   4      682.22      739.51     65.56 o 
  -7   9   4       78.56       75.85     20.33 o 
  -6   9   4      170.77      174.76     29.81 o 
  -5   9   4       35.16       63.67     22.73 o 
  -4   9   4        1.73       34.23     23.79 o 
  -3   9   4       31.31       17.33     10.68 o 
  -2   9   4      244.21      295.85     26.60 o 
  -1   9   4      516.67      502.18     30.03 o 
   0   9   4     1249.64     1303.51     42.53 o 
   1   9   4     1986.12     1996.78     56.14 o 
   2   9   4     1994.88     2003.01     48.32 o 
   3   9   4      546.64      610.00     49.63 o 
   4   9   4      243.04      228.56     25.42 o 
   5   9   4      482.13      508.32     35.76 o 
   6   9   4      161.82      175.85     27.40 o 
   7   9   4      718.74      660.38     65.17 o 
   8   9   4      110.98       72.01     18.47 o 
  -8  10   4        0.99       32.30     21.85 o 
  -7  10   4      612.72      619.21     53.65 o 
  -6  10   4      185.43      169.64     27.30 o 
  -5  10   4      242.66      296.10     34.37 o 
  -4  10   4        0.07       22.69     23.79 o 
  -3  10   4     2271.92     2374.21     86.75 o 
  -2  10   4        4.55        8.35     11.82 o 
  -1  10   4     1128.64     1160.89     52.01 o 
   0  10   4      106.24       94.66     16.52 o 
   1  10   4        1.42        9.28     14.60 o 
   2  10   4      110.87      114.12     17.45 o 
   3  10   4     1231.13     1284.79     49.59 o 
   4  10   4        0.54       25.01     11.25 o 
   5  10   4      535.33      541.63     43.37 o 
   6  10   4       10.83        6.41     18.32 o 
   7  10   4      318.73      288.11     48.13 o 
  -7  11   4       20.06       26.33     25.32 o 
  -6  11   4      213.39      266.86     56.15 o 
  -5  11   4      510.00      498.39     40.62 o 
  -4  11   4      181.42      190.56     27.69 o 
  -3  11   4      197.07       93.76     22.39 o 
  -2  11   4      898.69      974.59     53.03 o 
  -1  11   4      189.21      175.78     29.08 o 
   0  11   4      314.46      317.72     25.72 o 
   1  11   4      245.30      222.98     23.46 o 
   2  11   4      944.32     1037.70     73.85 o 
   3  11   4        8.07        5.04     12.31 o 
   4  11   4      680.98      699.92     53.25 o 
   5  11   4      339.20      302.22     38.95 o 
   6  11   4       10.27       12.23     20.04 o 
  -6  12   4       25.85       36.74     28.22 o 
  -5  12   4      124.99       85.79     24.83 o 
  -4  12   4      359.03      327.67     34.65 o 
  -3  12   4       33.43       31.94     19.47 o 
  -2  12   4       25.81       16.54     18.91 o 
  -1  12   4       23.64       21.70     12.38 o 
   0  12   4      264.47      290.17     31.66 o 
   1  12   4       16.49       19.04     13.15 o 
   2  12   4      353.48      363.29     31.57 o 
   3  12   4      313.54      251.46     32.84 o 
   4  12   4        2.71       16.99     17.11 o 
   5  12   4       28.35       26.77     15.89 o 
  -5  13   4      185.85      149.67     44.96 o 
  -4  13   4       13.21       12.18     18.42 o 
  -3  13   4      266.82      234.91     34.58 o 
  -2  13   4      132.01      102.89     46.69 o 
  -1  13   4       16.69       42.88     26.62 o 
   0  13   4       21.61        8.44     18.22 o 
   1  13   4      193.92      191.42     36.69 o 
   2  13   4        2.39       18.59     14.54 o 
   3  13   4        9.47       22.69     24.48 o 
  -2  14   4       18.18       15.10     21.09 o 
  -1  14   4        0.46       63.41     27.09 o 
   0  14   4      152.67      188.74     41.12 o 
   1  14   4       42.82       36.28     16.75 o 
 -11   0   5     1084.21     1029.19    106.10 o 
  -9   0   5       47.01       24.80     15.01 o 
  -7   0   5     4402.13     4473.43    104.48 o 
  -5   0   5     1273.23     1089.42     33.51 o 
  -3   0   5      425.60      363.50     23.61 o 
  -1   0   5     8976.05     8747.69     73.55 o 
   3   0   5     1793.85     1645.62     40.28 o 
   5   0   5     9844.23    10454.16    303.61 o 
   7   0   5     1386.98     1389.50     61.62 o 
   9   0   5      461.25      468.86     58.86 o 
 -12   1   5      221.38      219.22     52.15 o 
 -11   1   5      134.53      129.55     24.57 o 
 -10   1   5       15.30       65.07     22.91 o 
  -9   1   5      458.42      418.69     37.25 o 
  -8   1   5       80.30       48.99     17.09 o 
  -7   1   5       17.51       36.57     13.54 o 
  -6   1   5     2786.89     2741.59     46.97 o 
  -5   1   5      865.86      836.11     20.45 o 
  -4   1   5      416.30      383.70     18.03 o 
  -3   1   5     3311.57     3254.10     41.42 o 
  -2   1   5      792.40      764.81     19.57 o 
  -1   1   5       19.63       26.11      9.92 o 
   0   1   5     2106.52     1950.16     33.76 o 
   1   1   5     4346.01     4541.94     66.74 o 
   2   1   5     4227.17     4501.49     53.70 o 
   3   1   5     2945.55     2881.40     44.06 o 
   4   1   5     2682.66     2802.97     45.82 o 
   5   1   5      209.36      241.71     15.48 o 
   6   1   5       76.56       80.81     16.56 o 
   7   1   5     2904.74     2744.99    161.18 o 
   8   1   5        7.56       13.14     11.88 o 
   9   1   5      304.66      251.80     25.66 o 
  10   1   5      387.98      269.22     48.57 o 
 -11   2   5      286.11      273.71     42.96 o 
 -10   2   5        3.86        7.39     15.40 o 
  -9   2   5      314.74      276.47     27.61 o 
  -8   2   5     1662.51     1598.57     52.63 o 
  -7   2   5      203.24      214.47     18.80 o 
  -6   2   5      688.94      649.56     23.03 o 
  -5   2   5     1447.26     1463.23     33.82 o 
  -4   2   5     1378.48     1398.00     26.89 o 
  -3   2   5     3190.84     3326.68     41.68 o 
  -2   2   5    12310.82    12940.40    123.40 o 
  -1   2   5       63.15       83.88     10.38 o 
   0   2   5      535.63      595.74     20.74 o 
   1   2   5      480.26      396.49     12.74 o 
   2   2   5     2591.96     2273.36     35.53 o 
   3   2   5      545.33      526.42     16.84 o 
   4   2   5      949.85      948.19     24.91 o 
   5   2   5      155.68      147.20     13.76 o 
   6   2   5      275.59      299.28     21.53 o 
   7   2   5      263.35      280.81     22.71 o 
   8   2   5     1594.48     1632.45     57.11 o 
   9   2   5       62.61       46.16     20.58 o 
  10   2   5        0.99       21.30     21.51 o 
 -11   3   5       42.96       54.90     27.78 o 
 -10   3   5        0.13       40.91     19.37 o 
  -9   3   5      866.89      857.83     48.34 o 
  -8   3   5      157.34      176.67     20.93 o 
  -7   3   5     3028.99     3023.48     83.88 o 
  -6   3   5      330.38      308.00     22.37 o 
  -5   3   5       34.56       35.26      8.45 o 
  -4   3   5      188.16      245.65     17.09 o 
  -3   3   5     1981.05     1627.22     26.55 o 
  -2   3   5      270.61      339.98     14.45 o 
  -1   3   5      627.75      560.18     14.84 o 
   0   3   5       92.33       97.67     10.73 o 
   1   3   5      334.86      338.30     11.93 o 
   2   3   5        2.97       11.80      7.57 o 
   3   3   5     2918.97     2976.51     50.36 o 
   4   3   5      250.88      216.91     14.65 o 
   5   3   5      160.76      179.66     15.06 o 
   6   3   5        4.23       11.47     10.43 o 
   7   3   5      720.04      747.87     33.03 o 
   8   3   5       14.46       27.42     15.19 o 
   9   3   5      297.66      259.50     35.91 o 
  10   3   5       19.58       32.88     42.82 o 
 -11   4   5       86.09       82.82     35.21 o 
 -10   4   5      183.73      205.41     25.83 o 
  -9   4   5      633.53      664.26     68.21 o 
  -8   4   5     1134.32     1123.35     47.13 o 
  -7   4   5       12.58       22.64     14.49 o 
  -6   4   5      103.31      102.58     16.39 o 
  -5   4   5      285.31      304.00     17.38 o 
  -4   4   5     2566.40     2680.78     45.35 o 
  -3   4   5      931.93      928.56     18.64 o 
  -2   4   5    22019.84    23492.11    242.37 o 
  -1   4   5     2075.93     2096.55     31.80 o 
   0   4   5      491.21      482.69     15.84 o 
   1   4   5     1554.38     1508.32     28.58 o 
   2   4   5     6134.03     6117.86     83.82 o 
   3   4   5      103.71      128.97     12.24 o 
   4   4   5     1711.59     1612.68     35.71 o 
   5   4   5       12.58       25.99     15.51 o 
   6   4   5      479.51      475.06     22.52 o 
   7   4   5        4.51       14.55      9.99 o 
   8   4   5     2688.24     2715.14     64.00 o 
   9   4   5      359.44      334.55     47.75 o 
 -11   5   5        1.73       28.74     18.23 o 
 -10   5   5      323.55      357.28     42.51 o 
  -9   5   5      514.70      541.80     76.16 o 
  -8   5   5      131.58      183.14     29.55 o 
  -7   5   5      297.07      256.14     32.65 o 
  -6   5   5      149.33      183.93     31.29 o 
  -5   5   5     1464.76     1550.66     36.89 o 
  -4   5   5      241.90      209.83     11.90 o 
  -3   5   5     2917.86     2723.58     46.74 o 
  -2   5   5     7101.24     7683.67    109.36 o 
  -1   5   5      933.53     1052.10     22.52 o 
   0   5   5     1334.60     1399.03     30.53 o 
   1   5   5     3414.68     3501.01     55.55 o 
   2   5   5      399.56      390.65     19.92 o 
   3   5   5     3947.20     3908.30     62.47 o 
   4   5   5     1755.45     1826.85     38.93 o 
   5   5   5       12.80       14.29     13.08 o 
   6   5   5      619.46      707.07     30.43 o 
   7   5   5     1755.79     1754.70     65.42 o 
   8   5   5        5.43      -11.91     11.91 o 
   9   5   5      885.27      863.97    124.11 o 
 -11   6   5      139.76      126.41     54.42 o 
 -10   6   5       60.44       71.10     27.61 o 
  -9   6   5       63.47       59.70     25.15 o 
  -8   6   5      341.83      384.79     32.53 o 
  -7   6   5     1581.30     1610.11     65.95 o 
  -6   6   5      767.62      836.35     41.81 o 
  -5   6   5     1092.73     1128.36     46.17 o 
  -4   6   5       31.49       46.87     11.48 o 
  -3   6   5       23.69       26.76     10.73 o 
  -1   6   5      790.29      568.44     27.69 o 
   0   6   5      416.53      389.55     22.34 o 
   1   6   5     3448.71     3605.01     61.02 o 
   2   6   5      869.70      857.60     28.58 o 
   3   6   5     1448.39     1485.14     34.44 o 
   4   6   5       81.30       73.84     13.99 o 
   5   6   5     3315.94     3270.83     65.96 o 
   6   6   5       48.94       39.52      9.46 o 
   7   6   5      398.82      381.59     25.03 o 
   8   6   5       10.05        5.76     19.16 o 
   9   6   5      205.85      212.56     96.22 o 
 -10   7   5      333.63      318.72     58.41 o 
  -9   7   5       67.45       14.73     27.92 o 
  -8   7   5       10.55       22.66     27.28 o 
  -7   7   5       20.78        6.34     22.63 o 
  -6   7   5      525.01      604.30     43.24 o 
  -5   7   5      220.36      214.49     34.01 o 
  -4   7   5      761.96      710.58     38.66 o 
  -3   7   5       14.79       35.69     12.07 o 
  -2   7   5      177.10      188.32     12.87 o 
  -1   7   5       13.47       24.05     10.27 o 
   0   7   5     1148.18     1076.02     31.26 o 
   1   7   5     1476.51     1563.92     39.95 o 
   2   7   5      961.64      939.45     36.88 o 
   3   7   5       64.80       80.81     17.38 o 
   4   7   5      298.38      342.45     26.78 o 
   5   7   5        4.51       30.30     15.26 o 
   6   7   5       60.90       61.66     12.11 o 
   7   7   5       36.82       44.85     16.30 o 
   8   7   5       10.84       29.65     21.06 o 
 -10   8   5      117.02       60.56     26.71 o 
  -9   8   5      552.10      440.30    131.87 o 
  -8   8   5      159.35      133.71     41.12 o 
  -7   8   5      134.21      149.87     27.54 o 
  -6   8   5      172.03      202.12     29.42 o 
  -5   8   5      416.82      469.24     41.04 o 
  -4   8   5       11.98       31.05     19.30 o 
  -3   8   5       87.85       76.21     13.87 o 
  -2   8   5      672.66      678.45     29.86 o 
  -1   8   5      414.88      431.99     21.50 o 
   0   8   5      219.38      189.75     22.83 o 
   1   8   5      241.51      235.55     26.11 o 
   2   8   5      176.16      154.53     19.44 o 
   3   8   5      109.09       69.69     15.30 o 
   4   8   5      162.17      197.19     19.26 o 
   5   8   5      437.93      476.02     32.28 o 
   6   8   5       52.40       30.26     19.53 o 
   7   8   5      397.77      329.47     40.25 o 
   8   8   5       50.33       81.72     43.64 o 
  -9   9   5      392.44      381.91     76.17 o 
  -8   9   5      333.87      282.13     41.61 o 
  -7   9   5      397.37      497.73     40.64 o 
  -6   9   5      409.48      406.27     39.76 o 
  -5   9   5       39.10       52.21     22.94 o 
  -4   9   5       15.72       19.75     25.31 o 
  -3   9   5     1415.66     1450.53     56.68 o 
  -2   9   5      161.44      150.34     22.43 o 
  -1   9   5      537.21      506.02     28.41 o 
   0   9   5     1115.56     1096.30     42.35 o 
   1   9   5      278.84      300.07     25.45 o 
   2   9   5       22.14       16.86     11.16 o 
   3   9   5      390.48      375.89     25.80 o 
   4   9   5      756.58      807.83     42.19 o 
   5   9   5        7.67       23.88     15.18 o 
   6   9   5      185.99      152.06     32.63 o 
   7   9   5      288.16      159.28     31.05 o 
  -8  10   5      483.25      481.90     70.87 o 
  -7  10   5       16.50       -1.66     24.08 o 
  -6  10   5       12.71       29.78     18.48 o 
  -5  10   5        3.39       52.91     31.93 o 
  -4  10   5     1244.51     1405.49     58.27 o 
  -3  10   5      368.45      281.81     28.36 o 
  -2  10   5      732.48      780.45     42.15 o 
  -1  10   5      261.63      243.36     36.36 o 
   0  10   5      346.39      334.42     20.73 o 
   1  10   5       46.96       40.17     11.58 o 
   2  10   5     2006.76     2147.90     50.99 o 
   3  10   5       23.13       28.25     12.59 o 
   4  10   5      534.08      565.11     39.32 o 
   5  10   5       11.66       37.82     16.97 o 
   6  10   5      188.88      202.27     35.75 o 
  -7  11   5      140.26      152.86     37.57 o 
  -6  11   5      134.68      109.48     26.12 o 
  -5  11   5       81.77      119.72     28.02 o 
  -4  11   5        1.15        8.87     21.53 o 
  -3  11   5     1174.60     1184.91     67.25 o 
  -2  11   5      754.70      805.78     74.33 o 
  -1  11   5       38.00       52.46     15.70 o 
   0  11   5      375.93      370.22     40.09 o 
   1  11   5      569.43      593.96     30.35 o 
   2  11   5        5.40       21.26     13.73 o 
   3  11   5      749.00      824.67     66.43 o 
   4  11   5      615.01      517.37     58.51 o 
   5  11   5        3.24       33.21     19.66 o 
   6  11   5      159.22       57.83     34.29 o 
  -6  12   5      189.04      107.41     38.04 o 
  -5  12   5      224.38      237.28     38.41 o 
  -4  12   5       10.80       25.19     20.76 o 
  -3  12   5       23.04        1.67     20.62 o 
  -2  12   5      483.98      472.48     37.89 o 
  -1  12   5       69.76       53.25     15.93 o 
   0  12   5      200.90      154.75     22.06 o 
   1  12   5      312.43      228.20     27.60 o 
   2  12   5       27.59       24.76     14.05 o 
   3  12   5       35.86       33.90     15.44 o 
   4  12   5      122.82       64.27     22.74 o 
  -4  13   5      269.26      231.74     41.05 o 
  -3  13   5       49.54       54.73     23.15 o 
  -2  13   5        3.35       41.91     26.20 o 
  -1  13   5       10.16       27.79     24.32 o 
   0  13   5      194.72      162.70     29.58 o 
   1  13   5       14.10       33.17     15.06 o 
   2  13   5      100.31      106.85     31.29 o 
   3  13   5       23.16       45.83     23.91 o 
 -10   0   6      119.91       78.22     28.71 o 
  -8   0   6     1174.07     1143.28     42.66 o 
  -6   0   6     1330.91     1162.34     39.86 o 
  -4   0   6     1641.19     1633.46     71.77 o 
  -2   0   6     9274.20     9609.89    135.53 o 
   0   0   6     3139.75     3219.83     77.20 o 
   2   0   6       33.50       37.62     62.10 o 
   4   0   6     2771.04     2941.28     75.88 o 
   6   0   6      104.84      119.56     20.72 o 
   8   0   6      895.57      943.01     75.74 o 
 -11   1   6      888.28      889.00    110.55 o 
 -10   1   6        7.16        0.14     23.44 o 
  -9   1   6       64.63       54.85     23.14 o 
  -8   1   6      108.12      115.06     13.92 o 
  -7   1   6      746.15      798.48     24.75 o 
  -6   1   6      719.53      597.69     19.66 o 
  -5   1   6       93.53       95.98     14.05 o 
  -4   1   6      583.38      576.84     27.53 o 
  -3   1   6      869.52      824.22     30.16 o 
  -2   1   6        5.49       22.65      8.95 o 
  -1   1   6     8079.37     7986.65     81.21 o 
   0   1   6     2260.39     2075.68     47.21 o 
   1   1   6      305.53      352.10     20.78 o 
   2   1   6     2453.12     2551.19     71.15 o 
   3   1   6     2126.11     2212.51     48.29 o 
   4   1   6       85.82      103.79     13.20 o 
   5   1   6       50.73       54.85      9.93 o 
   6   1   6     1697.01     1629.01     36.86 o 
   7   1   6       19.43       57.15     19.31 o 
   8   1   6      147.44      116.25     22.68 o 
   9   1   6      518.91      469.64     51.20 o 
 -11   2   6      217.24      220.75     65.17 o 
 -10   2   6       28.76       22.50     12.66 o 
  -9   2   6      832.87      840.95     48.29 o 
  -8   2   6       70.68       97.46     17.43 o 
  -7   2   6     1348.36     1275.52     34.72 o 
  -6   2   6      191.30      210.06     29.18 o 
  -5   2   6     1936.79     1999.40     44.73 o 
  -4   2   6      167.80      155.22     13.10 o 
  -3   2   6     1689.97     1801.34     34.56 o 
  -2   2   6     3618.27     3847.23     53.58 o 
  -1   2   6        0.76       23.73      7.63 o 
   0   2   6     2276.98     2090.69     48.06 o 
   1   2   6     2272.26     2181.75     34.20 o 
   2   2   6      831.90      849.84     20.11 o 
   3   2   6     1977.65     2181.35     38.26 o 
   4   2   6      188.50      173.48     15.20 o 
   5   2   6       88.60       87.37     16.81 o 
   6   2   6      200.21      182.94     17.01 o 
   7   2   6     1153.97     1131.29     36.74 o 
   8   2   6       22.00      -10.77     16.98 o 
   9   2   6      189.27      189.76     31.09 o 
 -11   3   6        9.48       34.80     44.70 o 
 -10   3   6      331.12      380.67     54.14 o 
  -9   3   6        1.00       17.59     25.37 o 
  -8   3   6     1283.88     1360.78     55.86 o 
  -7   3   6      456.67      511.29     27.72 o 
  -6   3   6      946.44      985.78     29.60 o 
  -5   3   6      131.91      171.20     14.48 o 
  -4   3   6     3086.61     3198.41     54.54 o 
  -3   3   6      903.85      864.36     19.38 o 
  -2   3   6     4322.59     4823.91     70.01 o 
  -1   3   6       18.80        9.73      6.98 o 
   0   3   6      504.70      455.73     17.13 o 
   1   3   6      151.32      170.33      9.99 o 
   2   3   6     2927.09     3158.72     53.45 o 
   3   3   6      127.86      124.29     13.59 o 
   4   3   6      713.82      669.97     21.27 o 
   5   3   6      334.24      332.23     21.82 o 
   6   3   6     2486.74     2460.90     72.60 o 
   7   3   6       23.78       42.95     14.61 o 
   8   3   6      329.99      329.69     48.80 o 
   9   3   6      394.59      451.88     56.97 o 
 -11   4   6      244.25      155.74     51.15 o 
 -10   4   6      133.09      133.08     34.82 o 
  -9   4   6      566.60      635.03     48.29 o 
  -8   4   6      106.11      127.07     24.58 o 
  -7   4   6     2382.33     2617.80     79.10 o 
  -6   4   6      868.03      869.50     29.69 o 
  -5   4   6     2129.52     2198.28     40.17 o 
  -4   4   6      602.31      578.23     24.22 o 
  -3   4   6      743.48      756.97     24.72 o 
  -2   4   6       11.98       21.63      7.55 o 
  -1   4   6      158.27      149.65     12.59 o 
   0   4   6      207.96      151.89     12.33 o 
   1   4   6     5862.92     6121.68     87.38 o 
   2   4   6      135.95      133.18     12.17 o 
   3   4   6     2931.15     3079.35     53.22 o 
   4   4   6      164.85      141.69     15.94 o 
   5   4   6      675.61      635.11     27.00 o 
   6   4   6       11.82       13.75     10.61 o 
   7   4   6     1376.34     1478.33     62.16 o 
   8   4   6       93.34       86.22     21.93 o 
   9   4   6      154.85      148.67     49.86 o 
 -11   5   6       85.55       72.45     31.98 o 
 -10   5   6      469.24      470.45     48.38 o 
  -9   5   6      294.74      354.11     30.27 o 
  -8   5   6       64.14       92.46     24.62 o 
  -7   5   6      376.51      327.84     49.49 o 
  -6   5   6     1142.45     1125.04     63.82 o 
  -5   5   6      329.22      367.54     20.92 o 
  -4   5   6     1422.17     1401.48     45.06 o 
  -3   5   6       41.86       44.34     13.43 o 
  -2   5   6      597.86      626.72     24.74 o 
  -1   5   6     1026.68     1077.39     25.91 o 
   0   5   6     2973.53     3004.11     49.89 o 
   1   5   6      654.42      673.85     22.61 o 
   2   5   6     2531.80     2683.00     48.50 o 
   3   5   6      990.31      973.56     28.17 o 
   4   5   6        7.69       16.31      9.49 o 
   5   5   6      622.35      627.32     35.73 o 
   6   5   6     2308.66     2238.47     50.20 o 
   7   5   6       22.89        5.38     10.50 o 
   8   5   6      435.73      430.76     55.48 o 
   9   5   6      243.31      151.96     46.65 o 
 -10   6   6        3.68       66.12     21.53 o 
  -9   6   6       87.71      131.83     24.58 o 
  -8   6   6      487.96      438.63     37.32 o 
  -7   6   6      256.27      239.21     28.81 o 
  -6   6   6      661.75      688.59     71.41 o 
  -5   6   6       65.25       70.63     36.15 o 
  -4   6   6        0.39        4.22      8.77 o 
  -3   6   6      633.65      658.29     22.78 o 
  -2   6   6     2688.27     2785.75     50.44 o 
  -1   6   6        0.89       11.73     10.10 o 
   0   6   6     1147.82     1090.19     33.65 o 
   1   6   6      273.35      226.82     17.38 o 
   2   6   6      835.88      819.14     30.39 o 
   3   6   6      415.61      395.04     22.41 o 
   4   6   6     3640.60     3823.64     70.36 o 
   5   6   6        1.29       18.66     11.57 o 
   6   6   6       68.10       54.59     12.02 o 
   7   6   6      135.74      138.71     32.09 o 
   8   6   6      166.34      153.52     48.11 o 
 -10   7   6      109.53       85.48     26.17 o 
  -9   7   6       39.07       60.50     21.03 o 
  -8   7   6        1.54       48.15     28.30 o 
  -7   7   6      934.00      942.08     47.05 o 
  -6   7   6      239.78      254.61     27.90 o 
  -5   7   6      557.21      569.98     35.00 o 
  -4   7   6      169.46      167.76     28.05 o 
  -3   7   6       45.18       53.22     20.44 o 
  -2   7   6      248.47      265.94     18.19 o 
  -1   7   6     1607.02     1610.35     36.36 o 
   0   7   6       66.10       66.29      9.81 o 
   1   7   6      184.95      201.96     23.57 o 
   2   7   6      775.38      847.33     33.44 o 
   3   7   6      289.00      241.25     23.10 o 
   4   7   6        0.89        9.88     11.27 o 
   5   7   6      605.57      627.27     32.08 o 
   6   7   6      261.05      228.29     28.77 o 
   7   7   6       13.75       45.09     28.75 o 
   8   7   6        1.16       -5.91     32.99 o 
  -9   8   6      301.54      264.36     45.41 o 
  -8   8   6      304.14      317.74     35.44 o 
  -7   8   6      116.76      144.17     33.83 o 
  -6   8   6      963.58      989.13     48.16 o 
  -5   8   6       91.48       88.44     25.14 o 
  -4   8   6        6.72       29.48     18.26 o 
  -3   8   6      346.69      315.25     39.92 o 
  -2   8   6      206.87      231.01     22.64 o 
  -1   8   6      212.73      253.21     28.34 o 
   0   8   6     1210.04     1141.74     46.05 o 
   1   8   6     1580.71     1700.13     53.60 o 
   2   8   6       22.50       26.59     13.20 o 
   3   8   6      382.25      396.70     31.77 o 
   4   8   6      405.39      381.57     27.84 o 
   5   8   6        1.77       19.36      8.97 o 
   6   8   6      190.04      171.12     30.37 o 
   7   8   6       67.67       87.70     38.28 o 
  -9   9   6        0.66       -7.46     23.47 o 
  -8   9   6      381.23      323.01     46.55 o 
  -7   9   6      381.26      403.63     40.17 o 
  -6   9   6       18.74       72.11     20.08 o 
  -5   9   6        0.28       12.82     26.74 o 
  -4   9   6     1000.81      880.60     54.60 o 
  -3   9   6      404.27      459.49     25.58 o 
  -2   9   6      160.22      181.28     21.23 o 
  -1   9   6      271.60      263.97     21.70 o 
   0   9   6        4.97       22.08      6.78 o 
   1   9   6      278.16      230.72     18.25 o 
   2   9   6      408.87      454.24     37.00 o 
   3   9   6      595.77      658.16     36.57 o 
   4   9   6       57.15       55.29     16.45 o 
   5   9   6      158.71      150.10     24.09 o 
   6   9   6      305.56      232.52     48.85 o 
   7   9   6       85.66       65.29     35.31 o 
  -8  10   6       31.05       92.17     30.97 o 
  -7  10   6        6.58        0.04     17.08 o 
  -6  10   6       95.61       99.89     24.53 o 
  -5  10   6      912.35      982.43     94.68 o 
  -4  10   6       68.69       78.69     21.91 o 
  -3  10   6      784.48      742.37     57.27 o 
  -2  10   6        4.15       28.57     12.17 o 
  -1  10   6      134.85      156.61     21.53 o 
   0  10   6       25.95       22.21     11.80 o 
   1  10   6     1258.35     1416.01     46.23 o 
   2  10   6      184.63      164.66     20.91 o 
   3  10   6      394.70      407.31     29.12 o 
   4  10   6       20.41       19.46     12.54 o 
   5  10   6      340.46      345.61     48.62 o 
   6  10   6       32.71      -16.89     30.54 o 
  -7  11   6       57.12       54.71     36.51 o 
  -6  11   6       21.26       20.00     18.72 o 
  -5  11   6        2.90       -7.40     21.92 o 
  -4  11   6      566.05      601.00     67.52 o 
  -3  11   6       15.65       37.65     30.19 o 
  -2  11   6       45.45       47.62     18.58 o 
  -1  11   6      350.33      323.04     32.03 o 
   0  11   6      425.50      413.34     31.20 o 
   1  11   6       31.18       33.75     11.60 o 
   2  11   6      679.98      747.19     40.48 o 
   3  11   6      150.24      136.20     24.36 o 
   4  11   6        0.65       -5.32     17.10 o 
   5  11   6      272.42      222.51     50.70 o 
  -6  12   6      266.10      293.92     58.07 o 
  -5  12   6       92.43      105.20     30.31 o 
  -4  12   6        1.45       18.55     22.06 o 
  -3  12   6      306.17      368.64     41.36 o 
  -2  12   6      259.67      247.59     29.31 o 
  -1  12   6       20.58       27.11     16.57 o 
   0  12   6      224.82      264.32     37.26 o 
   1  12   6       78.09       53.55     18.55 o 
   2  12   6       62.43       91.58     23.94 o 
   3  12   6      149.86       98.97     29.98 o 
   4  12   6      134.99      120.63     41.25 o 
  -4  13   6       86.13       66.38     27.38 o 
  -3  13   6        1.78       27.72     21.29 o 
  -2  13   6       20.37       25.69     19.52 o 
  -1  13   6      215.04      211.71     74.67 o 
   0  13   6        6.37       13.21     17.85 o 
   1  13   6      122.27      122.73     36.25 o 
   2  13   6      140.64      145.07     42.71 o 
 -11   0   7       80.28       15.97     30.69 o 
  -9   0   7     1106.63     1107.19    117.20 o 
  -7   0   7      555.45      548.43     27.00 o 
  -5   0   7     1395.48     1484.81     52.35 o 
  -3   0   7    14259.72    15528.62    249.84 o 
  -1   0   7      218.92      230.28     21.39 o 
   1   0   7     5850.24     5828.38    145.11 o 
   3   0   7     2705.12     2909.54    167.70 o 
   5   0   7      610.55      684.77     49.39 o 
   7   0   7     2671.78     2647.46    152.38 o 
   9   0   7      349.88      321.69     85.64 o 
 -11   1   7       22.01       50.99     23.87 o 
 -10   1   7       76.31       56.93     19.41 o 
  -9   1   7        2.41       13.73     17.67 o 
  -8   1   7      593.00      541.58     26.94 o 
  -7   1   7      164.12      113.67     19.33 o 
  -6   1   7      357.69      395.04     19.12 o 
  -5   1   7      464.42      473.84     18.91 o 
  -4   1   7     1022.35      917.87     26.21 o 
  -3   1   7       35.34       47.72      8.16 o 
  -2   1   7     1631.73     1483.16     32.09 o 
  -1   1   7     1980.92     1896.06     33.13 o 
   0   1   7       40.39       44.31     15.60 o 
   1   1   7     1460.97     1433.49     45.64 o 
   2   1   7      847.96      759.11     34.19 o 
   3   1   7      832.82      846.90     37.42 o 
   4   1   7     1780.58     1792.49     53.92 o 
   5   1   7      653.50      616.77     33.54 o 
   6   1   7       59.15       81.37     21.98 o 
   7   1   7      277.19      280.90     30.28 o 
   8   1   7      536.03      591.84     49.44 o 
   9   1   7      182.99      189.08     36.43 o 
 -11   2   7       81.12      132.75     38.57 o 
 -10   2   7      733.55      807.01     44.97 o 
  -9   2   7       72.59       85.65     16.92 o 
  -8   2   7       11.41       26.59     15.53 o 
  -7   2   7     1475.44     1537.95     51.91 o 
  -6   2   7     1596.24     1646.40     36.43 o 
  -5   2   7      113.53      142.59     15.36 o 
  -4   2   7      629.89      624.73     21.53 o 
  -3   2   7     1848.90     1987.87     36.76 o 
  -2   2   7       84.74       66.52      8.05 o 
  -1   2   7     1779.03     1729.50     33.27 o 
   0   2   7     2188.27     2044.29     34.24 o 
   1   2   7        8.37       15.96     15.05 o 
   2   2   7     2152.81     2383.67     56.40 o 
   3   2   7      144.89      160.28     19.38 o 
   4   2   7     1133.57     1080.35     47.82 o 
   5   2   7        5.99       12.90     17.96 o 
   6   2   7     1628.44     1588.67     48.97 o 
   7   2   7       34.11       81.80     22.11 o 
   8   2   7      202.53      174.06     27.49 o 
   9   2   7        6.75       50.17     32.49 o 
 -11   3   7      368.58      542.75     86.67 o 
 -10   3   7       12.60       48.38     20.69 o 
  -9   3   7      868.46      905.37     46.05 o 
  -8   3   7        1.91       19.39     18.86 o 
  -7   3   7      568.19      489.21     39.55 o 
  -6   3   7      318.41      325.58     20.07 o 
  -5   3   7     1737.34     1844.52     37.12 o 
  -4   3   7      490.17      444.00     19.84 o 
  -3   3   7     2264.90     2274.00     41.88 o 
  -2   3   7      199.80      197.94     14.21 o 
  -1   3   7        6.66       18.98     13.01 o 
   0   3   7      371.07      406.31     19.02 o 
   1   3   7     6223.98     6442.41     90.30 o 
   2   3   7       78.67       79.44     10.58 o 
   3   3   7      181.95      219.94     21.30 o 
   4   3   7      333.88      364.50     23.51 o 
   5   3   7      193.16      130.72     28.86 o 
   6   3   7       73.48       96.59     23.96 o 
   7   3   7      719.88      681.10     37.68 o 
   8   3   7      142.74      141.95     33.39 o 
   9   3   7        2.32       21.48     23.44 o 
 -11   4   7      133.87      211.10     47.93 o 
 -10   4   7      576.23      625.73     50.88 o 
  -9   4   7       10.16       26.93     21.86 o 
  -8   4   7      135.39      152.42     29.56 o 
  -7   4   7       63.05       66.64     20.50 o 
  -6   4   7     2539.88     2679.53     55.97 o 
  -5   4   7      912.21      876.63     30.23 o 
  -4   4   7     1655.77     1610.93     37.55 o 
  -3   4   7      292.85      324.13     28.56 o 
  -2   4   7       55.83       41.52      9.94 o 
  -1   4   7      154.87      120.53     11.29 o 
   0   4   7     4338.59     4531.86     77.67 o 
   1   4   7      403.30      422.77     19.25 o 
   2   4   7     1014.95      955.24     38.40 o 
   3   4   7       20.64       15.49     16.86 o 
   4   4   7     2786.04     2739.00     96.88 o 
   5   4   7      758.29      831.68     54.03 o 
   6   4   7     3694.94     3670.22    128.76 o 
   7   4   7       16.33       67.88     21.01 o 
   8   4   7       18.26       15.36     18.63 o 
 -10   5   7       37.25       40.67     33.98 o 
  -9   5   7       51.21       77.15     21.50 o 
  -8   5   7      885.34      806.26     39.33 o 
  -7   5   7       52.76       40.44     30.29 o 
  -6   5   7        7.51       20.92     14.72 o 
  -5   5   7      364.24      375.59     24.55 o 
  -4   5   7      477.92      483.18     26.52 o 
  -3   5   7      181.20      173.93     14.52 o 
  -2   5   7      400.32      398.43     21.93 o 
  -1   5   7     1311.99     1279.67     28.88 o 
   0   5   7      108.26       88.37      9.78 o 
   1   5   7     2188.36     2167.50     45.29 o 
   2   5   7      860.06      908.41     30.57 o 
   3   5   7      140.80      123.96     17.98 o 
   4   5   7     1015.73      957.16     32.01 o 
   5   5   7      394.84      435.68     41.28 o 
   6   5   7      166.34      155.26     24.53 o 
   7   5   7      658.42      686.75     49.00 o 
   8   5   7      373.84      454.47    127.61 o 
 -10   6   7       89.58       94.11     28.67 o 
  -9   6   7      523.20      489.28     40.54 o 
  -8   6   7      122.05      171.82     33.29 o 
  -7   6   7      420.77      507.41     75.53 o 
  -6   6   7       71.91       65.15     22.97 o 
  -5   6   7        1.31       12.22     18.81 o 
  -4   6   7       54.68       57.47     11.23 o 
  -3   6   7     4985.08     5004.01     97.77 o 
  -2   6   7       52.47       65.66     11.33 o 
  -1   6   7      349.14      392.50     20.82 o 
   0   6   7        2.19       13.33     10.83 o 
   1   6   7     1511.89     1478.40     36.39 o 
   2   6   7      957.69      902.64     32.66 o 
   3   6   7     1829.56     1924.65     44.54 o 
   4   6   7        5.17       16.54     14.42 o 
   5   6   7       57.08       64.57     26.88 o 
   6   6   7      123.53       98.48     20.26 o 
   7   6   7     1299.26     1183.97    116.87 o 
   8   6   7       21.49       34.56     34.38 o 
 -10   7   7        5.71      -13.98     22.92 o 
  -9   7   7       12.27       -3.81     22.76 o 
  -8   7   7      645.01      769.30     59.78 o 
  -7   7   7        3.94       -3.02     12.89 o 
  -6   7   7      693.72      695.67     40.77 o 
  -5   7   7       67.37       63.18     20.19 o 
  -4   7   7      249.41      233.28     27.17 o 
  -3   7   7     2237.42     2030.41     62.83 o 
  -2   7   7      342.05      357.83     18.98 o 
  -1   7   7       92.38       62.59     14.30 o 
   0   7   7      270.49      281.06     25.17 o 
   1   7   7      376.99      350.10     20.30 o 
   2   7   7      217.41      201.88     19.68 o 
   3   7   7       73.55       89.55     16.33 o 
   4   7   7      564.02      566.04     30.06 o 
   5   7   7       50.93       37.83     18.17 o 
   6   7   7       11.88       13.85     23.40 o 
   7   7   7        3.38       46.67     34.81 o 
  -9   8   7      366.00      348.59     52.26 o 
  -8   8   7       53.79       32.08     30.83 o 
  -7   8   7      567.56      625.78     46.91 o 
  -6   8   7       48.24       89.05     21.23 o 
  -5   8   7       11.94       16.05     17.08 o 
  -4   8   7      914.07      859.30     47.09 o 
  -3   8   7     1017.31     1126.70     38.62 o 
  -2   8   7     1095.94     1161.03     38.52 o 
  -1   8   7      559.38      550.68     24.56 o 
   0   8   7      409.75      395.27     28.28 o 
   1   8   7      128.56      124.09     17.34 o 
   2   8   7       18.55       30.37      8.73 o 
   3   8   7      381.73      387.06     22.90 o 
   4   8   7        0.44       18.08      7.69 o 
   5   8   7      150.20      103.50     16.19 o 
   6   8   7       44.03       48.11     50.84 o 
   7   8   7      112.54       81.33     31.72 o 
  -8   9   7       71.19       59.56     26.59 o 
  -7   9   7        3.79       11.53     19.50 o 
  -6   9   7        4.09       28.81     33.49 o 
  -5   9   7      659.11      840.96     83.94 o 
  -4   9   7      821.10      826.98     88.36 o 
  -3   9   7       97.24       95.44     17.68 o 
  -2   9   7      195.44      207.38     25.47 o 
  -1   9   7       67.07       56.41     12.72 o 
   0   9   7      104.23       88.40     15.27 o 
   1   9   7     1032.99     1076.99     46.79 o 
   2   9   7      993.09     1111.76     47.96 o 
   3   9   7       53.24       46.68     11.95 o 
   4   9   7       93.34       80.99     15.23 o 
   5   9   7      148.34      123.33     35.51 o 
   6   9   7       33.60      -18.25     31.61 o 
  -8  10   7       45.99       43.90     22.63 o 
  -7  10   7       69.67       50.94     25.93 o 
  -6  10   7      499.83      544.40     54.59 o 
  -5  10   7      102.87       99.03     22.43 o 
  -4  10   7      261.60      228.42     31.86 o 
  -3  10   7        0.20       21.45     15.82 o 
  -2  10   7      217.01      228.04     23.82 o 
  -1  10   7        7.80       -7.65     12.78 o 
   1  10   7      118.53       87.65     16.36 o 
   2  10   7      123.92       90.76     17.24 o 
   3  10   7       31.80       46.10     17.71 o 
   4  10   7      372.63      348.27     39.58 o 
   5  10   7      330.17      244.74     69.94 o 
  -6  11   7       48.28       12.46     21.79 o 
  -5  11   7      383.55      414.34     51.27 o 
  -4  11   7       96.84      171.34     31.38 o 
  -3  11   7       36.44       21.15     20.46 o 
  -2  11   7       45.76       36.45     20.97 o 
  -1  11   7      177.57      120.98     17.63 o 
   0  11   7        1.55       -5.51     13.43 o 
   1  11   7      553.56      501.63     56.53 o 
   2  11   7      274.63      256.94     32.08 o 
   3  11   7        1.90       36.99     15.85 o 
   4  11   7        7.47       15.66     24.04 o 
  -5  12   7        2.98       15.39     20.63 o 
  -4  12   7      302.08      389.44     57.49 o 
  -3  12   7      252.56      245.49     43.14 o 
  -2  12   7       43.41       74.83     21.23 o 
  -1  12   7       56.14      113.88     24.25 o 
   0  12   7      136.94      144.02     29.57 o 
   1  12   7       18.62       42.20     19.50 o 
   2  12   7       70.13       46.72     20.29 o 
   3  12   7      215.47      168.93     47.94 o 
  -2  13   7      141.82      141.35     38.36 o 
  -1  13   7        7.11        3.09     24.45 o 
   0  13   7      114.84      100.48     29.79 o 
 -10   0   8      473.10      447.71     51.26 o 
  -8   0   8     1804.43     1912.26     58.44 o 
  -6   0   8      569.37      542.62     30.85 o 
  -4   0   8      450.63      435.92     25.59 o 
  -2   0   8       64.36       87.75     14.94 o 
   0   0   8     2902.59     3179.18    147.91 o 
   4   0   8      231.93      258.07     49.50 o 
   6   0   8     1212.51     1235.89     66.09 o 
   8   0   8     1326.83     1152.59    210.79 o 
 -11   1   8       37.93       71.10     32.41 o 
 -10   1   8        1.79        2.77     17.84 o 
  -9   1   8     1011.34     1013.99     45.70 o 
  -8   1   8       36.08       34.65     14.57 o 
  -7   1   8       88.77       92.98     13.38 o 
  -6   1   8       59.37       28.11     16.35 o 
  -5   1   8      590.30      617.74     31.05 o 
  -4   1   8       27.26       56.72     11.46 o 
  -3   1   8     4794.24     5287.47     84.27 o 
  -2   1   8     1302.67     1154.25     26.28 o 
  -1   1   8      180.36      141.59     15.56 o 
   0   1   8       71.18       54.16     15.58 o 
   1   1   8     1055.39      958.57     71.05 o 
   2   1   8      619.75      581.80     29.33 o 
   3   1   8     3165.55     3361.29    104.91 o 
   4   1   8      674.98      683.34     37.31 o 
   5   1   8      188.14      184.88     23.58 o 
   6   1   8       22.87       18.68     20.30 o 
   7   1   8      413.85      442.84     56.86 o 
   8   1   8       36.88       57.34     23.12 o 
 -11   2   8      124.81      169.20     48.24 o 
 -10   2   8      136.85      134.94     30.09 o 
  -9   2   8        4.02       22.37     18.81 o 
  -8   2   8     1884.20     1917.37     48.26 o 
  -7   2   8      892.35      845.84     28.46 o 
  -6   2   8        3.25       28.92     13.65 o 
  -5   2   8     1169.51     1236.67     44.66 o 
  -4   2   8      261.74      234.82     23.10 o 
  -3   2   8        0.51        9.08      9.47 o 
  -2   2   8      886.50      885.82     23.27 o 
  -1   2   8     1503.24     1505.99     33.32 o 
   0   2   8      600.80      578.22     29.30 o 
   1   2   8     1595.11     1742.87     48.14 o 
   2   2   8     3371.18     3414.52     90.57 o 
   3   2   8      112.82      139.51     29.80 o 
   4   2   8      278.10      334.25     28.85 o 
   5   2   8      892.56      988.84     46.51 o 
   6   2   8       15.58       51.90     19.87 o 
   7   2   8      194.93      179.66     32.07 o 
   8   2   8      220.40      213.81     34.79 o 
 -11   3   8      328.53      318.99     59.96 o 
 -10   3   8      280.21      315.99     36.64 o 
  -9   3   8       23.04       22.39     15.97 o 
  -8   3   8       29.87       36.60     24.34 o 
  -7   3   8       17.91       23.05     14.01 o 
  -6   3   8     1737.54     1813.52     57.86 o 
  -5   3   8       35.32       26.78     11.46 o 
  -4   3   8     2376.96     2253.02     45.11 o 
  -3   3   8        4.09       16.61     10.67 o 
  -2   3   8      918.86      978.81     37.64 o 
  -1   3   8      378.49      388.11     19.19 o 
   0   3   8     1351.80     1300.82     27.11 o 
   1   3   8       79.77       25.55     23.44 o 
   2   3   8      145.59      177.36     20.70 o 
   3   3   8      136.38      206.21     31.44 o 
   4   3   8      434.05      554.42     32.91 o 
   5   3   8       75.69      107.32     26.75 o 
   6   3   8     1985.64     2068.77    102.11 o 
   7   3   8       35.91       31.78     27.81 o 
   8   3   8       52.15       50.96     24.99 o 
 -11   4   8       96.38       64.48     31.41 o 
 -10   4   8      121.60       70.66     24.22 o 
  -9   4   8        1.19       13.18     27.94 o 
  -8   4   8      196.97      249.07     36.05 o 
  -7   4   8      325.22      355.85     27.26 o 
  -6   4   8       19.00        0.84     15.41 o 
  -5   4   8     1017.60      936.57     30.59 o 
  -4   4   8      178.68      179.14     14.93 o 
  -3   4   8      305.05      326.97     23.05 o 
  -2   4   8      937.94      882.94     30.72 o 
  -1   4   8     2899.90     3038.16     55.93 o 
   0   4   8       75.68       67.24     20.06 o 
   1   4   8     1640.40     1615.89     41.68 o 
   2   4   8       23.32       21.79     18.42 o 
   3   4   8     1119.08     1218.11     49.79 o 
   4   4   8      238.55      275.35     48.01 o 
   5   4   8      621.91      678.64     34.39 o 
   6   4   8       10.63       28.15     24.13 o 
   7   4   8       46.88       81.15     28.64 o 
   8   4   8        2.19      134.63     72.33 o 
 -10   5   8       14.10       38.82     40.70 o 
  -9   5   8      210.59      260.12     45.55 o 
  -8   5   8      128.53      149.63     25.84 o 
  -7   5   8        1.71       -1.55     21.52 o 
  -6   5   8      267.33      245.99     18.80 o 
  -5   5   8      735.13      685.32     27.93 o 
  -4   5   8        1.46       10.49      9.13 o 
  -3   5   8      692.68      676.45     29.37 o 
  -2   5   8      806.56      865.86     40.79 o 
  -1   5   8      214.07      200.14     18.95 o 
   0   5   8       18.17       28.52     10.36 o 
   1   5   8       40.76       44.69     10.78 o 
   2   5   8      224.26      186.18     21.68 o 
   3   5   8      428.84      391.70     28.70 o 
   4   5   8      668.96      699.98     37.18 o 
   5   5   8      585.26      555.62     37.31 o 
   6   5   8      594.53      641.01     39.59 o 
   7   5   8      560.59      595.92     62.80 o 
 -10   6   8      124.13       79.85     25.92 o 
  -9   6   8       13.34       -9.88     22.80 o 
  -8   6   8      359.47      369.44     32.18 o 
  -7   6   8      154.99      212.69     56.32 o 
  -6   6   8      260.24      244.11     26.87 o 
  -5   6   8      220.26      198.28     24.68 o 
  -4   6   8      803.69      776.75     51.40 o 
  -3   6   8      796.21      805.26     38.50 o 
  -2   6   8      208.57      229.57     25.93 o 
  -1   6   8      403.79      366.18     20.05 o 
   0   6   8     1997.57     2105.22     58.36 o 
   1   6   8      509.94      519.61     24.28 o 
   2   6   8     1544.96     1577.07     39.74 o 
   3   6   8       13.28       18.77     15.72 o 
   4   6   8       15.86        5.91     16.34 o 
   5   6   8      227.80      265.16     30.13 o 
   6   6   8     1087.15     1232.49     77.44 o 
   7   6   8       77.14       75.62     39.83 o 
  -9   7   8      693.94      750.88     78.64 o 
  -8   7   8       30.78       -2.49     33.96 o 
  -7   7   8       91.08       89.63     20.72 o 
  -6   7   8       36.21       39.65     23.64 o 
  -5   7   8      540.12      500.35     33.13 o 
  -4   7   8       71.32       53.32     13.86 o 
  -3   7   8     2464.22     2623.60     99.56 o 
  -2   7   8       12.32       11.27     16.40 o 
  -1   7   8      613.09      573.87     25.63 o 
   0   7   8       26.42       14.69     11.21 o 
   1   7   8      456.08      472.76     24.02 o 
   2   7   8       83.90       70.81     15.10 o 
   3   7   8      947.55      904.59     36.29 o 
   4   7   8       67.22       69.68     29.84 o 
   5   7   8       39.21       29.99     18.67 o 
   6   7   8        5.45       14.38     23.73 o 
   7   7   8      296.16      297.17     73.86 o 
  -9   8   8       69.49       65.53     26.91 o 
  -8   8   8      548.64      597.00     71.50 o 
  -7   8   8      107.94       84.84     26.20 o 
  -6   8   8       16.59        7.40     16.80 o 
  -5   8   8      456.21      514.18     41.12 o 
  -4   8   8     1248.16     1264.99     52.55 o 
  -3   8   8      228.16      145.77     28.14 o 
  -2   8   8      202.56      195.08     20.46 o 
  -1   8   8      469.23      488.07     26.65 o 
   0   8   8        2.70       11.77     10.66 o 
   1   8   8      261.06      265.96     18.15 o 
   2   8   8      807.04      799.30     32.74 o 
   3   8   8        8.59        5.92     19.53 o 
   4   8   8       35.85       48.60     16.88 o 
   5   8   8       47.52       68.08     27.90 o 
   6   8   8      222.93      316.59     70.98 o 
  -8   9   8        0.47       44.59     36.47 o 
  -7   9   8       10.55       26.80     22.47 o 
  -6   9   8      406.09      442.26     57.03 o 
  -5   9   8      207.80      260.82     34.77 o 
  -4   9   8      547.45      427.92     45.35 o 
  -3   9   8      256.00      267.34     26.27 o 
  -2   9   8      237.84      205.10     31.91 o 
  -1   9   8       80.25       61.94     13.32 o 
   0   9   8     1003.62     1087.78     51.82 o 
   1   9   8      945.59     1077.11     51.16 o 
   2   9   8      183.06      131.03     17.18 o 
   3   9   8       11.48       22.36     12.23 o 
   4   9   8      272.81      286.90     41.93 o 
   5   9   8      314.97      302.08     75.57 o 
  -7  10   8      223.15      216.68     38.85 o 
  -6  10   8       66.56       87.09     26.47 o 
  -5  10   8       76.96       68.82     22.88 o 
  -4  10   8       64.18       82.34     26.55 o 
  -3  10   8      168.82      190.46     32.95 o 
  -2  10   8       51.71       42.33     16.31 o 
  -1  10   8      673.61      700.35     42.11 o 
   0  10   8       22.65       39.74     12.58 o 
   1  10   8        1.53       11.82      9.56 o 
   2  10   8        5.68        6.50     11.80 o 
   3  10   8      348.91      412.28     43.54 o 
   4  10   8       21.21      -16.01     19.66 o 
  -6  11   8      124.13      128.19     30.85 o 
  -5  11   8        0.68       16.46     25.51 o 
  -4  11   8       36.63       18.24     19.97 o 
  -3  11   8        4.29       17.28     24.87 o 
  -2  11   8      328.82      329.99     36.78 o 
  -1  11   8       26.33        9.32     15.54 o 
   0  11   8      235.02      206.77     24.05 o 
   1  11   8       31.67       45.74     19.30 o 
   2  11   8        0.08       17.54     18.25 o 
   3  11   8       22.00       25.15     18.33 o 
  -4  12   8       74.85       63.02     20.72 o 
  -3  12   8       11.13        9.35     18.73 o 
  -2  12   8        9.43       30.20     19.09 o 
  -1  12   8      304.00      311.86     47.32 o 
   0  12   8       58.09       43.67     21.34 o 
   1  12   8      242.89      216.01     47.84 o 
 -11   0   9      452.13      421.47     88.21 o 
  -9   0   9      178.37      110.13     49.30 o 
  -7   0   9     1537.37     1736.41     76.08 o 
  -5   0   9      637.40      567.17     33.43 o 
  -3   0   9      600.64      606.04     31.99 o 
  -1   0   9     2329.60     2350.83    169.23 o 
   1   0   9     3761.70     3885.17    122.99 o 
   3   0   9       28.09       24.01     44.87 o 
   5   0   9     2039.05     2022.65    152.17 o 
   7   0   9      834.34      872.71    146.54 o 
 -11   1   9        0.27       39.08     26.21 o 
 -10   1   9      589.83      622.31     50.41 o 
  -9   1   9      149.26      143.00     24.94 o 
  -8   1   9     1479.81     1587.24     45.60 o 
  -7   1   9      442.47      458.67     22.41 o 
  -6   1   9      248.12      293.54     23.36 o 
  -5   1   9       19.43       34.29     12.72 o 
  -4   1   9     2129.01     2391.02     49.81 o 
  -3   1   9      255.37      169.88     14.53 o 
  -2   1   9       57.08       67.11     11.36 o 
  -1   1   9      159.91      145.73     20.93 o 
   0   1   9     4639.06     4973.58    142.96 o 
   1   1   9      185.56      186.72     31.79 o 
   2   1   9      611.35      641.85     44.91 o 
   3   1   9     1000.71      959.16     44.81 o 
   4   1   9       10.08       -3.39     20.45 o 
   5   1   9       51.52       94.34     23.99 o 
   6   1   9     1131.06     1161.17     60.67 o 
   7   1   9      222.45      212.63     30.07 o 
   8   1   9      168.00      146.31     31.28 o 
 -11   2   9      310.36      307.92     61.41 o 
 -10   2   9        5.87       -0.09     24.29 o 
  -9   2   9      205.87      206.00     23.46 o 
  -8   2   9        4.27       26.29     14.78 o 
  -7   2   9        5.26       15.05     13.88 o 
  -6   2   9      520.00      574.56     25.99 o 
  -5   2   9      609.91      644.75     34.28 o 
  -4   2   9      405.91      409.28     21.41 o 
  -3   2   9      811.51      815.49     34.79 o 
  -2   2   9      758.27      706.35     41.47 o 
  -1   2   9       52.91       43.51     24.14 o 
   0   2   9       89.38       49.87     26.29 o 
   1   2   9     1001.59     1030.41     45.75 o 
   2   2   9       19.66       89.16     22.08 o 
   3   2   9       48.81       76.99     23.35 o 
   4   2   9      759.09      881.50     37.06 o 
   5   2   9      114.04       95.39     22.98 o 
   6   2   9        6.94       31.83     20.60 o 
   7   2   9      131.99      140.84     28.52 o 
 -10   3   9       42.88       74.01     29.27 o 
  -9   3   9      101.24      121.07     29.75 o 
  -8   3   9       22.48       65.70     22.91 o 
  -7   3   9     1925.53     2048.76     49.69 o 
  -6   3   9       27.70       13.19     10.36 o 
  -5   3   9      216.79      226.97     25.95 o 
  -4   3   9       17.85       27.01     10.91 o 
  -3   3   9      322.83      302.62     22.22 o 
  -2   3   9       30.10       26.28     10.82 o 
  -1   3   9     2031.20     2070.97     69.53 o 
   0   3   9      299.76      344.60     31.17 o 
   1   3   9     1994.67     1967.26     52.81 o 
   2   3   9      144.04      173.99     28.33 o 
   3   3   9     1999.02     2081.41     61.79 o 
   4   3   9       10.98        5.05     20.00 o 
   5   3   9      994.36     1041.71     53.46 o 
   6   3   9      294.90      282.03     35.34 o 
   7   3   9        1.19       -1.08     21.11 o 
 -10   4   9       18.91       10.40     23.15 o 
  -9   4   9       75.15      102.44     24.06 o 
  -8   4   9      339.23      357.25     29.38 o 
  -7   4   9        6.97       35.87     16.08 o 
  -6   4   9      401.28      403.67     27.65 o 
  -5   4   9       71.58       77.75     11.74 o 
  -4   4   9      124.55      138.34     19.99 o 
  -3   4   9      637.21      576.03     28.81 o 
  -2   4   9     1708.32     1609.81     35.68 o 
  -1   4   9      122.26      115.24     15.55 o 
   0   4   9      160.17      151.19     19.90 o 
   1   4   9        2.34       18.64     15.42 o 
   2   4   9      627.63      708.34     44.82 o 
   3   4   9      185.95      155.18     27.27 o 
   4   4   9      382.38      421.41     33.36 o 
   5   4   9       20.02       25.28     21.09 o 
   6   4   9        8.72        7.78     19.76 o 
   7   4   9        7.44      -21.20     21.20 o 
 -10   5   9      133.44      174.06     35.06 o 
  -9   5   9       79.22      108.44     39.25 o 
  -8   5   9       44.83       47.41     20.63 o 
  -7   5   9      448.54      496.02     33.62 o 
  -6   5   9      313.79      320.58     29.98 o 
  -5   5   9      207.46      182.42     21.10 o 
  -4   5   9      247.64      221.68     22.76 o 
  -3   5   9      529.00      513.45     29.48 o 
  -2   5   9       51.55       43.09     16.77 o 
  -1   5   9      402.83      356.92     26.76 o 
   0   5   9     3013.36     3052.28    119.40 o 
   1   5   9      111.07      113.36     34.62 o 
   2   5   9      163.30      158.15     31.67 o 
   3   5   9     1525.15     1703.68    106.82 o 
   4   5   9       49.23       19.84     13.10 o 
   5   5   9      518.45      579.81     52.26 o 
   6   5   9      392.81      407.61     39.46 o 
   7   5   9      152.28      134.17     30.02 o 
  -9   6   9       94.65       99.51     28.92 o 
  -8   6   9       21.54       20.01     26.54 o 
  -7   6   9      263.85      307.55     39.72 o 
  -6   6   9        6.88       27.36     18.65 o 
  -5   6   9     1103.64     1059.60     57.48 o 
  -4   6   9       87.93       76.50     14.93 o 
  -3   6   9      414.48      415.85     26.67 o 
  -2   6   9      103.58       80.82     17.37 o 
  -1   6   9      700.76      682.97     28.73 o 
   0   6   9        0.30       15.22     12.40 o 
   1   6   9      647.13      706.07     34.42 o 
   2   6   9        6.17        6.99     11.67 o 
   3   6   9      115.62      117.74     26.95 o 
   4   6   9       20.46       15.19     16.35 o 
   5   6   9     1532.98     1434.12    277.97 o 
   6   6   9        3.57       -9.71     22.22 o 
  -9   7   9        3.54        2.51     16.58 o 
  -8   7   9      362.90      350.49     79.88 o 
  -7   7   9       43.33       45.68     20.60 o 
  -6   7   9      162.24      173.41     29.68 o 
  -5   7   9        0.05        6.33     16.15 o 
  -4   7   9     1308.60     1397.17     44.00 o 
  -3   7   9       18.58       24.80      8.08 o 
  -2   7   9      231.84      214.12     20.98 o 
  -1   7   9       10.45       13.01     11.28 o 
   0   7   9     1223.78     1336.96     43.36 o 
   1   7   9       13.92       22.40     15.03 o 
   2   7   9      694.14      841.57     78.50 o 
   3   7   9       64.40       53.41     21.91 o 
   4   7   9        0.73        4.66     18.36 o 
   5   7   9       48.13       46.32     20.67 o 
   6   7   9      263.60      306.74     73.14 o 
  -8   8   9        1.24        7.52     18.58 o 
  -7   8   9      129.16      130.28     26.49 o 
  -6   8   9      566.45      488.70     79.16 o 
  -5   8   9      469.84      489.40     45.99 o 
  -4   8   9       59.27       65.82     20.26 o 
  -3   8   9      362.68      310.69     36.29 o 
  -2   8   9      101.14      124.03     17.11 o 
  -1   8   9      224.09      213.75     36.12 o 
   0   8   9      307.91      315.97     24.25 o 
   1   8   9      871.23      925.61     65.21 o 
   2   8   9        1.16       39.42     17.63 o 
   3   8   9      193.86      170.89     26.71 o 
   4   8   9      434.80      406.18     44.21 o 
   5   8   9      153.45      101.84     33.27 o 
  -7   9   9      455.93      400.98     63.33 o 
  -6   9   9      170.70      198.62     31.50 o 
  -5   9   9      190.76      171.95     32.62 o 
  -4   9   9      488.74      434.32     51.95 o 
  -3   9   9       56.46       71.75     21.73 o 
  -2   9   9       75.25       98.90     26.20 o 
  -1   9   9      764.28      709.44     35.22 o 
   0   9   9      289.46      275.35     22.16 o 
   1   9   9        0.87       17.01     13.77 o 
   2   9   9       51.83       42.33     23.40 o 
   3   9   9      144.69      130.46     22.92 o 
   4   9   9      629.57      639.33    123.53 o 
  -6  10   9       67.83       39.52     22.70 o 
  -5  10   9       22.95       32.63     21.37 o 
  -4  10   9      464.37      481.89     46.62 o 
  -3  10   9       76.04       73.33     21.13 o 
  -2  10   9      288.59      334.79     32.35 o 
  -1  10   9       48.36       42.71     16.04 o 
   0  10   9       95.41       69.45     16.84 o 
   1  10   9       43.39       41.85     20.37 o 
   2  10   9      256.89      216.01     46.87 o 
   3  10   9        0.13       17.01     22.98 o 
  -5  11   9       10.76       80.43     26.68 o 
  -4  11   9        0.64      -18.12     19.39 o 
  -3  11   9      131.57      116.97     27.85 o 
  -2  11   9       14.13        2.72     17.74 o 
  -1  11   9      286.64      330.41     33.66 o 
   0  11   9      203.07      243.05     40.14 o 
   1  11   9       61.11        5.94     25.57 o 
   2  11   9        7.42      -13.93     24.97 o 
 -10   0  10       33.14       67.78     43.50 o 
  -8   0  10       13.88       47.99     21.95 o 
  -6   0  10     1111.41     1154.28    103.26 o 
  -4   0  10      568.06      618.77     40.35 o 
  -2   0  10      542.45      650.45     46.50 o 
   0   0  10      626.55      712.60     58.17 o 
   2   0  10        4.35       40.60     40.26 o 
   4   0  10     1821.56     1975.79     89.12 o 
   6   0  10     1054.92      965.13    102.41 o 
 -10   1  10        4.91        5.12     18.98 o 
  -9   1  10      124.87      117.73     23.84 o 
  -8   1  10       34.64       57.30     19.04 o 
  -7   1  10     1001.23     1024.95     35.37 o 
  -6   1  10       39.10       21.56     12.31 o 
  -5   1  10     1239.29     1183.22     35.86 o 
  -4   1  10      758.09      727.08     32.25 o 
  -3   1  10       11.77       27.47     11.67 o 
  -2   1  10        7.03        9.75     19.02 o 
  -1   1  10     1482.26     1494.10     51.07 o 
   0   1  10       76.66       61.17     19.12 o 
   1   1  10      540.21      524.76     37.52 o 
   2   1  10      354.42      358.30     28.22 o 
   3   1  10      321.39      363.12     40.83 o 
   4   1  10      101.58       91.10     33.64 o 
   5   1  10     1551.97     1634.28    141.98 o 
   6   1  10      245.71      236.65     33.31 o 
   7   1  10      619.19      691.22     98.21 o 
 -10   2  10      220.42      245.56     47.44 o 
  -9   2  10      649.68      713.24     44.34 o 
  -8   2  10       26.53      -11.24     14.03 o 
  -7   2  10      120.12      150.73     19.58 o 
  -6   2  10     1191.72     1198.56     42.95 o 
  -5   2  10       15.02       20.80      9.64 o 
  -4   2  10     1870.15     1884.49     56.03 o 
  -3   2  10      439.85      518.39     26.05 o 
  -2   2  10      117.35      103.77     18.94 o 
  -1   2  10      285.32      322.21     32.19 o 
   0   2  10     1231.47     1241.41     58.23 o 
   1   2  10      705.81      634.49     35.54 o 
   2   2  10      336.60      346.87     28.80 o 
   3   2  10      605.27      701.15     36.14 o 
   4   2  10       66.24       81.46     23.32 o 
   5   2  10       76.88       50.66     23.61 o 
   6   2  10      558.87      608.51     94.36 o 
   7   2  10      214.97      210.24     37.63 o 
 -10   3  10      238.07      235.58     47.56 o 
  -9   3  10       18.89       13.64     19.12 o 
  -8   3  10      656.58      754.40     37.51 o 
  -7   3  10       60.24       73.18     24.75 o 
  -6   3  10      120.49      111.72     27.76 o 
  -5   3  10        0.18      -10.08     11.98 o 
  -4   3  10     1313.65     1409.70     35.38 o 
  -3   3  10        5.28       15.09     10.01 o 
  -2   3  10     2160.38     2296.15     67.44 o 
  -1   3  10       66.37       84.43     20.04 o 
   0   3  10      664.32      617.54     42.79 o 
   1   3  10        0.20       -3.45     21.03 o 
   2   3  10     1500.81     1613.03     74.55 o 
   3   3  10      207.17      190.37     31.66 o 
   4   3  10      381.17      393.96     52.89 o 
   5   3  10      271.92      273.58     40.35 o 
   6   3  10       10.83       45.38     24.03 o 
   7   3  10       43.56       24.00     22.15 o 
 -10   4  10      134.75      111.83     32.33 o 
  -9   4  10      238.96      245.97     34.00 o 
  -8   4  10        9.80        9.19     19.35 o 
  -7   4  10       31.60       38.97     15.81 o 
  -6   4  10      171.84      144.79     25.06 o 
  -5   4  10      266.29      262.88     19.13 o 
  -4   4  10        3.70       19.47     12.82 o 
  -3   4  10      988.02     1066.14     78.62 o 
  -2   4  10       10.89       -4.88     14.38 o 
  -1   4  10       15.16       16.41     20.24 o 
   0   4  10      585.33      549.67     35.21 o 
   1   4  10      905.57      953.81     51.65 o 
   2   4  10      384.38      383.64     32.57 o 
   3   4  10      470.97      474.44     64.51 o 
   4   4  10      199.33      239.76     36.01 o 
   5   4  10        0.01       -3.82     18.46 o 
   6   4  10      168.50      226.85     38.99 o 
  -9   5  10        2.27       -0.24     37.03 o 
  -8   5  10       32.51       36.88     20.95 o 
  -7   5  10       20.44       59.12     22.27 o 
  -6   5  10       57.52       34.45     12.96 o 
  -5   5  10      556.92      459.27     25.35 o 
  -4   5  10      102.35      112.73     21.04 o 
  -3   5  10       61.03       53.92     13.25 o 
  -2   5  10       86.36       72.07     14.42 o 
  -1   5  10      465.78      461.09     40.97 o 
   0   5  10       24.17       42.05     19.26 o 
   1   5  10      158.34      182.01     40.81 o 
   2   5  10      603.24      573.59     36.70 o 
   3   5  10      203.00      260.43     30.82 o 
   4   5  10       68.19       56.06     17.90 o 
   5   5  10      883.05      813.42     79.92 o 
   6   5  10      290.29      285.31     50.24 o 
  -9   6  10       92.99      144.88     32.44 o 
  -8   6  10        0.60       25.65     21.25 o 
  -7   6  10       72.66       37.37     19.90 o 
  -6   6  10      364.84      360.86     37.57 o 
  -5   6  10      144.44      107.99     16.87 o 
  -4   6  10        2.38       16.01     11.67 o 
  -3   6  10      272.36      292.03     22.45 o 
  -2   6  10      674.21      684.98     51.24 o 
  -1   6  10       74.06       79.31     16.73 o 
   0   6  10     1239.69     1340.22     80.96 o 
   1   6  10       33.23       21.13     14.01 o 
   2   6  10       19.81       10.60     17.49 o 
   3   6  10       64.12       37.85     24.16 o 
   4   6  10       60.08       52.90     23.05 o 
   5   6  10      334.67      322.28     42.93 o 
  -8   7  10        0.70       20.89     22.74 o 
  -7   7  10      305.45      246.03     34.67 o 
  -6   7  10        0.04       17.14     16.63 o 
  -5   7  10     1194.33     1325.17     84.94 o 
  -4   7  10        6.65       31.12     32.80 o 
  -3   7  10        0.02       -1.60      9.05 o 
  -2   7  10       10.37       15.24      8.93 o 
  -1   7  10      999.93     1049.32     39.54 o 
   0   7  10       55.33       80.25     20.00 o 
   1   7  10     1093.62     1287.67     62.13 o 
   2   7  10       16.89       88.50     39.28 o 
   3   7  10        3.34       37.42     31.86 o 
   4   7  10       65.71       78.71     22.65 o 
   5   7  10      937.16      922.60    136.23 o 
  -8   8  10        0.92       -3.03     25.18 o 
  -7   8  10      181.55      156.91     32.44 o 
  -6   8  10      369.43      394.77     40.45 o 
  -5   8  10       96.57       70.60     24.57 o 
  -4   8  10      684.46      672.17     60.78 o 
  -3   8  10       88.79      100.82     18.71 o 
  -2   8  10       91.07       87.06     18.36 o 
  -1   8  10      385.26      390.35     33.51 o 
   0   8  10      880.36      928.50     67.75 o 
   1   8  10       36.67       54.45     21.98 o 
   2   8  10      210.53      189.42     27.83 o 
   3   8  10      194.34      191.34     32.06 o 
   4   8  10      320.74      296.19     48.49 o 
  -7   9  10       66.51       53.35     23.83 o 
  -6   9  10       90.74       90.06     27.62 o 
  -5   9  10        2.85        4.96     13.87 o 
  -4   9  10      696.25      681.57     60.60 o 
  -3   9  10      428.67      371.21     37.60 o 
  -2   9  10      625.64      611.05     47.65 o 
  -1   9  10      271.13      260.64     28.35 o 
   0   9  10       14.62       13.42     17.36 o 
   1   9  10       10.01       18.16     16.60 o 
   2   9  10      410.96      393.14     51.32 o 
   3   9  10       62.29       69.46     28.87 o 
  -5  10  10       20.29       30.71     18.88 o 
  -4  10  10       43.53       15.44     24.51 o 
  -3  10  10        4.71       16.92     18.31 o 
  -2  10  10       19.32       47.03     29.50 o 
  -1  10  10        5.34        4.99     19.19 o 
   0  10  10       40.40       26.61     29.27 o 
   1  10  10      328.46      329.78     60.08 o 
   2  10  10       17.93      -10.49     50.33 o 
  -3  11  10        0.25       35.63     25.34 o 
  -2  11  10      262.44      283.72    126.41 o 
  -1  11  10       93.34      138.39     41.92 o 
   0  11  10      113.70       71.50     31.87 o 
  -9   0  11      182.86      213.87     44.68 o 
  -7   0  11      528.74      499.06     44.52 o 
  -5   0  11      126.92       96.67     23.22 o 
  -3   0  11      254.51      339.00     50.59 o 
  -1   0  11      604.97      625.35     55.69 o 
   1   0  11       89.17       75.54     28.91 o 
   3   0  11      893.04     1015.01     84.45 o 
   5   0  11      585.84      604.26     80.86 o 
 -10   1  11        4.95       15.65     22.35 o 
  -9   1  11      181.33      145.69     27.44 o 
  -8   1  11     1060.88     1109.39     48.77 o 
  -7   1  11        0.08       15.32     13.37 o 
  -6   1  11      696.24      684.96     29.67 o 
  -5   1  11       39.83       34.49     11.80 o 
  -4   1  11       47.50       44.73     14.67 o 
  -3   1  11       25.30       39.66     14.24 o 
  -2   1  11      787.49      797.59     46.52 o 
  -1   1  11      852.00      835.05     43.60 o 
   0   1  11     1793.02     1905.89     77.20 o 
   1   1  11      114.52      134.66     34.09 o 
   2   1  11      611.74      674.16     41.51 o 
   3   1  11       46.04       50.74     27.35 o 
   4   1  11      952.10      995.03     53.28 o 
   5   1  11       43.00       73.83     25.79 o 
   6   1  11       86.67       76.91     33.24 o 
 -10   2  11      116.81       75.12     28.15 o 
  -9   2  11       24.59       86.17     34.54 o 
  -8   2  11        2.04        1.82     14.52 o 
  -7   2  11      375.28      380.55     25.19 o 
  -6   2  11       49.54       41.21     15.84 o 
  -5   2  11      547.61      526.26     26.81 o 
  -4   2  11     1047.36     1155.85     45.85 o 
  -3   2  11      192.11      186.48     24.69 o 
  -2   2  11      259.61      267.31     32.11 o 
  -1   2  11       76.95       57.86     21.27 o 
   0   2  11        3.45       10.38     31.01 o 
   1   2  11      239.71      208.97     37.09 o 
   2   2  11      881.91     1003.11     44.24 o 
   3   2  11      262.74      274.49     35.04 o 
   4   2  11        0.07       25.28     21.60 o 
   5   2  11      451.10      440.25     47.63 o 
   6   2  11      179.45      200.35     38.64 o 
  -9   3  11      474.51      516.86     56.20 o 
  -8   3  11       98.79       50.81     17.59 o 
  -7   3  11       21.90       28.83     15.63 o 
  -6   3  11        2.02       17.96     10.67 o 
  -5   3  11      585.84      587.88     26.64 o 
  -4   3  11       35.15       13.47     11.19 o 
  -3   3  11     1469.19     1595.23     66.19 o 
  -2   3  11       93.25       85.33     26.69 o 
  -1   3  11     1188.39     1270.50     53.99 o 
   0   3  11      267.12      249.17     24.62 o 
   1   3  11      973.33      973.94     45.68 o 
   2   3  11       74.21       72.87     20.12 o 
   3   3  11      456.03      481.70     34.46 o 
   4   3  11       13.56       59.00     22.73 o 
   5   3  11       50.22       68.86     43.98 o 
   6   3  11       10.73       31.16     22.49 o 
  -9   4  11       12.07       68.13     24.19 o 
  -8   4  11      100.11      123.79     25.20 o 
  -7   4  11       81.94      100.35     24.91 o 
  -6   4  11      254.43      357.42     44.62 o 
  -5   4  11       17.59       20.31     12.92 o 
  -4   4  11      617.63      603.96     45.65 o 
  -3   4  11        0.13       -0.62     15.82 o 
  -2   4  11       79.45       66.05     22.15 o 
  -1   4  11      543.65      523.68     33.64 o 
   0   4  11      142.93      218.70     29.74 o 
   1   4  11      113.87      112.43     28.71 o 
   2   4  11      307.29      309.18     34.61 o 
   3   4  11       12.22       48.27     30.34 o 
   4   4  11        4.92      -14.16     22.13 o 
   5   4  11       67.97       68.24     27.39 o 
  -9   5  11       65.02       22.80     21.02 o 
  -8   5  11      181.51      170.57     29.77 o 
  -7   5  11       21.26        3.56     19.32 o 
  -6   5  11       93.52       90.72     16.83 o 
  -5   5  11      254.23      254.73     22.26 o 
  -4   5  11       51.73       54.57     14.11 o 
  -3   5  11      154.59      144.75     18.66 o 
  -2   5  11      299.52      316.23     31.61 o 
  -1   5  11      660.22      588.26     52.82 o 
   0   5  11      695.06      751.31     39.53 o 
   1   5  11      482.84      549.78     40.48 o 
   2   5  11      135.13      123.88     23.00 o 
   3   5  11        3.63        8.04     21.32 o 
   4   5  11      448.84      490.06     59.60 o 
   5   5  11      255.77      233.07     84.10 o 
  -8   6  11        8.94       21.59     18.63 o 
  -7   6  11      288.06      247.68     31.01 o 
  -6   6  11       52.68       68.56     22.36 o 
  -5   6  11      112.15       89.98     25.46 o 
  -4   6  11       86.25       67.24     11.87 o 
  -3   6  11      209.95      197.24     21.76 o 
  -2   6  11       23.61       19.18     16.40 o 
  -1   6  11      301.22      307.65     39.05 o 
   0   6  11        1.44       -8.29     17.38 o 
   1   6  11        0.61        5.72     16.93 o 
   2   6  11      150.19      138.81     23.60 o 
   3   6  11      514.38      520.31     49.83 o 
   4   6  11       32.98       40.83     20.98 o 
  -8   7  11      298.38      241.03     47.79 o 
  -7   7  11       14.65       23.07     21.00 o 
  -6   7  11      400.67      477.46     52.98 o 
  -5   7  11       33.11       11.52     13.68 o 
  -4   7  11        3.96       23.30     17.98 o 
  -3   7  11        3.43       14.65     12.93 o 
  -2   7  11      716.75      762.49     65.98 o 
  -1   7  11        0.03       23.54     12.38 o 
   0   7  11      891.04      901.24     54.68 o 
   1   7  11        9.43       19.03     19.69 o 
   2   7  11       25.96        4.23     22.64 o 
   3   7  11      122.82      137.52     36.25 o 
   4   7  11     1019.03     1005.47    147.48 o 
  -7   8  11      197.64      222.21     40.14 o 
  -6   8  11       11.04       10.14     15.94 o 
  -5   8  11       67.51       66.78     18.08 o 
  -4   8  11      333.67      276.66     45.28 o 
  -3   8  11       99.32       93.12     26.58 o 
  -2   8  11       84.62       81.38     22.84 o 
  -1   8  11      689.45      682.75     51.90 o 
   0   8  11       11.00       14.18     19.28 o 
   1   8  11      125.61       87.67     23.30 o 
   2   8  11       62.89       78.05     41.88 o 
   3   8  11      209.71      202.53     37.71 o 
  -5   9  11      124.70       84.37     25.49 o 
  -4   9  11        0.82        1.92     28.44 o 
  -3   9  11      217.79      220.27     51.19 o 
  -2   9  11      254.52      133.23     69.20 o 
  -1   9  11       35.68       77.91     44.69 o 
   0   9  11       10.43       29.39     21.22 o 
   1   9  11      331.44      310.78     47.32 o 
   2   9  11       54.01       13.86     13.09 o 
  -4  10  11      296.82      233.38     79.84 o 
  -3  10  11       24.42      -16.98     35.65 o 
  -2  10  11       20.89       -6.13     28.99 o 
  -1  10  11       51.39       90.63     37.53 o 
   0  10  11      118.52       71.07     25.65 o 
  -8   0  12      253.02      247.18     44.13 o 
  -6   0  12       61.02       49.40     19.26 o 
  -4   0  12      111.94      128.14     28.81 o 
  -2   0  12      837.44      723.29     67.91 o 
   0   0  12        0.26       58.40     29.65 o 
   2   0  12     1070.91     1137.07    133.41 o 
   4   0  12      415.65      346.63     56.13 o 
  -9   1  12        6.74       -4.86     29.70 o 
  -8   1  12       82.24       36.69     18.73 o 
  -7   1  12      308.56      307.81     25.45 o 
  -6   1  12       62.80       48.28     12.93 o 
  -5   1  12       15.10       28.38     11.45 o 
  -4   1  12        2.55        4.97     16.33 o 
  -3   1  12      766.86      802.87     50.98 o 
  -2   1  12      334.90      353.61     32.31 o 
  -1   1  12      844.83      755.01     47.72 o 
   0   1  12        1.37       16.97     19.50 o 
   1   1  12       84.06       95.18     25.30 o 
   2   1  12       12.06       36.92     26.88 o 
   3   1  12      120.52      115.91     31.71 o 
   4   1  12      200.14      201.20     41.54 o 
   5   1  12       36.78       38.08     26.48 o 
  -9   2  12      373.32      338.02     59.85 o 
  -8   2  12      516.62      550.78     53.48 o 
  -7   2  12       71.64       76.80     19.33 o 
  -6   2  12       26.30       25.78     11.22 o 
  -5   2  12      327.03      342.49     26.93 o 
  -4   2  12      164.34      175.51     25.68 o 
  -3   2  12       98.14      119.72     22.41 o 
  -2   2  12     1183.29     1178.09     63.83 o 
  -1   2  12      487.71      499.28     36.48 o 
   0   2  12      423.70      382.03     36.32 o 
   1   2  12      648.66      665.72     58.55 o 
   2   2  12       99.80       44.90     21.59 o 
   3   2  12       30.00       71.55     25.61 o 
   4   2  12      398.29      412.24     51.92 o 
   5   2  12      568.27      606.89    101.56 o 
  -9   3  12        9.95        6.98     21.58 o 
  -8   3  12        7.16       31.10     19.36 o 
  -7   3  12        9.39       28.23     15.49 o 
  -6   3  12      680.46      722.66     37.49 o 
  -5   3  12      104.01       83.10     16.12 o 
  -4   3  12      707.04      712.95     50.42 o 
  -3   3  12       30.95        3.29     23.15 o 
  -2   3  12       63.37       79.71     22.84 o 
  -1   3  12        0.52       17.58     22.32 o 
   0   3  12      750.28      786.28     58.65 o 
   1   3  12        6.52       21.29     36.10 o 
   2   3  12      503.22      489.40     40.58 o 
   3   3  12       27.71       17.94     21.44 o 
   4   3  12      156.44      196.77     47.72 o 
   5   3  12       30.57       27.47     22.83 o 
  -8   4  12       52.87       88.34     27.22 o 
  -7   4  12      156.01      119.22     23.85 o 
  -6   4  12      412.47      367.89     29.59 o 
  -5   4  12      559.27      535.99     36.44 o 
  -4   4  12       31.05        6.88     17.22 o 
  -3   4  12       21.20       32.08     11.48 o 
  -2   4  12      215.59      232.49     32.01 o 
  -1   4  12      700.13      832.55     88.46 o 
   0   4  12       67.61      118.28     24.19 o 
   1   4  12      313.40      357.56     39.17 o 
   2   4  12      159.24      191.20     47.08 o 
   3   4  12       23.76       21.23     18.82 o 
   4   4  12      103.01       69.83     28.35 o 
  -8   5  12       22.43       37.10     25.56 o 
  -7   5  12       94.37       77.27     23.65 o 
  -6   5  12      132.28      105.96     24.08 o 
  -5   5  12       30.61       36.81     22.95 o 
  -4   5  12        2.90       -2.62     18.92 o 
  -3   5  12      120.89      116.20     20.09 o 
  -2   5  12      237.42      243.76     33.01 o 
  -1   5  12       21.94       20.03     17.00 o 
   0   5  12      198.27      186.50     28.47 o 
   1   5  12      246.07      234.57     29.77 o 
   2   5  12       10.37       24.85     23.44 o 
   3   5  12      374.64      426.11     53.27 o 
   4   5  12      179.93      131.35     27.21 o 
  -7   6  12       27.69       11.76     19.97 o 
  -6   6  12       79.66       90.78     71.31 o 
  -5   6  12      124.90      147.04     52.20 o 
  -4   6  12       54.38       29.98     16.86 o 
  -3   6  12       21.04       29.50     13.90 o 
  -2   6  12      374.68      409.76     41.14 o 
  -1   6  12       64.28       65.92     23.32 o 
   0   6  12       10.09       22.42     23.10 o 
   1   6  12      267.90      377.41     49.99 o 
   2   6  12      418.53      380.02     58.01 o 
   3   6  12      213.90      167.99     37.49 o 
  -6   7  12       16.37       34.41     41.63 o 
  -5   7  12       13.18       59.57     35.65 o 
  -4   7  12       13.38      -39.24     39.24 o 
  -3   7  12      390.87      463.54     53.61 o 
  -2   7  12       63.54       42.91     21.55 o 
  -1   7  12      588.48      582.97     52.97 o 
   0   7  12        1.49      -10.97     18.09 o 
   1   7  12       94.61       73.02     23.74 o 
   2   7  12      117.00       99.45     28.80 o 
  -5   8  12      238.16      236.30     96.90 o 
  -4   8  12       59.45       86.32     40.12 o 
  -3   8  12      132.72      125.13     61.76 o 
  -2   8  12      387.58      303.23     51.29 o 
  -1   8  12       48.74       41.12     16.40 o 
   0   8  12       29.75        8.69     19.27 o 
   1   8  12       99.81       93.95     24.70 o 
  -3   9  12       43.20       48.68     29.14 o 
  -2   9  12        1.60       35.55     49.47 o 
  -1   9  12        4.56        5.21     18.76 o 
  -7   0  13       35.38       70.21     45.04 o 
  -5   0  13      149.70      104.99     27.25 o 
  -3   0  13      757.87      636.92    101.16 o 
  -1   0  13      778.58      658.91     76.60 o 
   1   0  13      496.95      535.47     73.24 o 
   3   0  13       56.49        8.19     52.54 o 
  -8   1  13      124.68      218.56     85.81 o 
  -7   1  13       47.61       69.77     22.85 o 
  -6   1  13        0.29       28.98     17.94 o 
  -5   1  13        8.77        8.86     14.47 o 
  -4   1  13      845.17      916.60     62.53 o 
  -3   1  13        1.37       28.97     17.92 o 
  -2   1  13       86.33       89.41     26.84 o 
  -1   1  13       21.16       39.63     18.27 o 
   0   1  13       61.84       64.03     22.41 o 
   1   1  13       22.68       20.55     22.20 o 
   2   1  13      379.51      474.46     70.36 o 
   3   1  13       46.44       56.34     23.74 o 
   4   1  13      166.48      165.06     40.29 o 
  -8   2  13       84.75       -3.07     36.85 o 
  -7   2  13        6.06       10.42     18.30 o 
  -6   2  13      302.87      313.28     39.65 o 
  -5   2  13       64.10       79.12     20.09 o 
  -4   2  13       89.74       92.89     19.18 o 
  -3   2  13      589.63      642.72     64.63 o 
  -2   2  13      654.90      699.20     54.85 o 
  -1   2  13      152.85      147.14     26.40 o 
   0   2  13      596.51      622.29     50.15 o 
   1   2  13      201.34      176.06     31.43 o 
   2   2  13       28.57       65.45     25.23 o 
   3   2  13      304.89      233.15     41.40 o 
  -8   3  13        0.05       23.62     62.44 o 
  -7   3  13      434.82      445.20     79.75 o 
  -6   3  13       73.56       65.36     20.79 o 
  -5   3  13      245.68      204.69     29.72 o 
  -4   3  13       54.26       58.49     18.73 o 
  -3   3  13       33.05       40.30     18.20 o 
  -2   3  13        4.30       21.25     19.26 o 
  -1   3  13     1132.89     1144.24     78.00 o 
   0   3  13        0.59      -12.23     20.70 o 
   1   3  13      167.93      141.20     28.36 o 
   2   3  13       10.37       40.30     22.55 o 
   3   3  13      269.47      260.12     42.54 o 
  -7   4  13       50.55       73.03     37.63 o 
  -6   4  13      334.91      300.06     53.44 o 
  -5   4  13      210.76      136.49     21.40 o 
  -4   4  13        2.24       43.14     19.93 o 
  -3   4  13       88.43      103.63     21.96 o 
  -2   4  13      408.90      448.54     50.31 o 
  -1   4  13       48.27       52.60     19.21 o 
   0   4  13      485.46      483.46     48.68 o 
   1   4  13       91.34       64.31     23.54 o 
   2   4  13      176.46      191.03     34.39 o 
   3   4  13      206.53      252.91     46.46 o 
  -7   5  13       57.06       98.87     63.29 o 
  -6   5  13       43.83       37.78     35.14 o 
  -5   5  13       98.72       68.30     22.56 o 
  -4   5  13       86.88       83.96     25.21 o 
  -3   5  13       29.44       20.34     15.86 o 
  -2   5  13       29.37       52.61     21.77 o 
  -1   5  13      167.56      157.04     27.82 o 
   0   5  13       83.55       57.14     19.69 o 
   1   5  13        1.77        6.89     19.82 o 
   2   5  13      109.44      128.00     31.75 o 
  -6   6  13       85.01      127.27     61.07 o 
  -5   6  13      149.87       94.17     58.69 o 
  -4   6  13        2.82       35.03     47.43 o 
  -3   6  13      125.19      122.16     26.01 o 
  -2   6  13      161.90      185.45     35.61 o 
  -1   6  13       19.97       44.81     30.02 o 
   0   6  13      167.51      146.46     36.64 o 
   1   6  13      107.49       88.62     27.23 o 
  -5   7  13        1.11      107.19     41.89 o 
  -4   7  13      291.22      324.93     87.54 o 
  -3   7  13       40.48       73.52     31.50 o 
  -2   7  13       49.09        9.87     22.41 o 
  -1   7  13        0.25       31.18     17.90 o 
   0   7  13      140.83       95.35     24.49 o 
  -6   0  14        5.70       12.71     52.20 o 
  -4   0  14      155.92       84.28     40.94 o 
  -2   0  14      436.58      500.40     95.53 o 
   0   0  14      571.93      568.64     80.01 o 
   2   0  14      174.38      173.69     54.26 o 
  -7   1  14       37.98       29.85     19.45 o 
  -6   1  14        0.33       13.82     19.85 o 
  -5   1  14      246.26      274.70     47.08 o 
  -4   1  14       18.28       29.96     30.58 o 
  -3   1  14       90.91       86.11     22.56 o 
  -2   1  14       60.44       53.46     21.80 o 
  -1   1  14       41.72       31.34     24.27 o 
   0   1  14       17.31       27.28     20.60 o 
   1   1  14      658.13      594.83     99.52 o 
   2   1  14        0.61       25.23     27.83 o 
  -7   2  14      275.29      249.88     51.15 o 
  -6   2  14       66.79       65.57     32.15 o 
  -5   2  14       60.41       35.41     20.43 o 
  -4   2  14      122.03      127.10     22.79 o 
  -3   2  14      276.43      312.73     41.21 o 
  -2   2  14       11.77       28.53     18.51 o 
  -1   2  14      381.09      410.79     50.12 o 
   0   2  14      272.44      296.49     48.13 o 
   1   2  14      116.83       89.45     32.10 o 
   2   2  14      106.61       83.98     26.30 o 
  -6   3  14      226.11      139.98     45.22 o 
  -5   3  14        0.79       16.91     14.74 o 
  -4   3  14       34.89       38.02     20.77 o 
  -3   3  14        6.50       43.27     17.73 o 
  -2   3  14      805.33      990.04    106.28 o 
  -1   3  14       26.78       45.43     25.82 o 
   0   3  14      100.59       92.59     24.08 o 
   1   3  14       57.79       87.29     31.57 o 
   2   3  14      193.44      145.64     40.28 o 
  -6   4  14       31.81        8.47     41.63 o 
  -5   4  14       19.59        6.00     19.66 o 
  -4   4  14      119.22      118.42     29.43 o 
  -3   4  14      506.05      451.00     60.53 o 
  -2   4  14       13.17       61.08     24.43 o 
  -1   4  14      113.53      120.06     29.07 o 
   0   4  14        6.25       17.21     17.67 o 
   1   4  14       23.74       34.87     20.24 o 
  -5   5  14       57.27       78.58     38.03 o 
  -4   5  14       17.88       19.39     15.18 o 
  -3   5  14       83.37       50.34     27.38 o 
  -2   5  14      204.51      169.63     36.36 o 
  -1   5  14        9.62       35.40     14.95 o 
   0   5  14        0.20       33.62     21.06 o 
  -3   6  14       82.49      126.48     44.82 o 
  -2   6  14        9.30       19.65     19.35 o 
  -5   0  15      248.74      121.02     51.69 o 
  -3   0  15       74.30      102.04     35.14 o 
  -1   0  15      212.09      241.44     80.33 o 
  -5   1  15        3.01       38.47     20.27 o 
  -4   1  15      101.39       44.67     21.38 o 
  -3   1  15       16.22       14.26     24.38 o 
  -2   1  15       90.16       91.11     24.29 o 
  -1   1  15        4.17       13.43     20.98 o 
   0   1  15      228.53      228.03     42.53 o 
  -4   2  15      208.19      227.86     39.93 o 
  -3   2  15      103.24       80.52     21.88 o 
  -2   2  15      387.85      323.02     54.86 o 
  -1   2  15      294.41      224.12     40.61 o 
  -4   3  15        1.08       28.08     18.52 o 
  -3   3  15      390.92      377.40     70.10 o 
  -2   3  15        0.13      -20.23     21.00 o 
                                                 
